# Supplementary material for: Habitat use of loggerhead (Caretta caretta) and green (Chelonia mydas) turtles at the northern limit of their distribution range of the Northwest Pacific Ocean
Source: PLoS One. 2024 Apr 4;19(4):e0290202. doi: 10.1371/journal.pone.0290202 (PMC10994308; doi:10.1371/journal.pone.0290202)
Supplement: S1 File — (ZIP) [file pone.0290202.s003.zip]

Archive with 15 entries (15 files):
- GT_KOR-1.csv
- GT_KOR-2.csv
- GT_KOR0003.csv
- GT_KOR0004.csv
- GT_KOR0009.csv
- GT_KOR0104.csv
- GT_KOR0129.csv
- GT_KOR0148.csv
- LT_KOR0001.csv
- LT_KOR0008.csv
- LT_KOR0091.csv
- LT_KOR0092.csv
- LT_KOR0149.csv
- LT_KOR0151.csv
- LT_KOR0155.csv
