# Supplementary material for: Habitat use of loggerhead (Caretta caretta) and green (Chelonia mydas) turtles at the northern limit of their distribution range of the Northwest Pacific Ocean
Source: PLoS One. 2024 Apr 4;19(4):e0290202. doi: 10.1371/journal.pone.0290202 (PMC10994308; doi:10.1371/journal.pone.0290202)
Supplement: S1 File — (ZIP) [file pone.0290202.s003.zip › GT_KOR-1.csv]

timestamp	location-long	location-lat	height-above-msl
2015-10-29 8:18 PM	129.160752	35.158655	0
2015-10-30 8:00 AM	129.81614	35.12596	0
2015-10-31 5:54 PM	129.98765	34.5278	0
2015-11-1 7:16 AM	129.96372	34.27397	0
2015-11-2 12:20 PM	130.53705	34.13173	0
2015-11-3 10:06 AM	130.88737	34.05602	0
2015-11-4 7:57 PM	130.78543	33.96573	0
2015-11-5 8:55 AM	130.59938	33.89685	0
2015-11-6 7:55 AM	130.3614	33.86828	0
2015-11-8 7:34 AM	130.00585	33.50558	0
2015-11-9 7:22 AM	129.87557	33.58725	0
2015-11-10 5:43 PM	129.85839	33.55514	0
2015-11-11 10:57 AM	129.53197	33.51522	0
2015-11-12 12:00 AM	129.50897	33.53681	0
2015-11-13 6:23 AM	128.75143	33.3617	0
2015-11-14 8:34 AM	128.67518	32.91264	0
2015-11-15 9:36 AM	128.70227	32.77213	0
2015-11-20 3:24 AM	128.7337	32.78149	0
2015-12-15 2:02 AM	123.98611	24.23517	0
