# Supplementary material for: Habitat use of loggerhead (Caretta caretta) and green (Chelonia mydas) turtles at the northern limit of their distribution range of the Northwest Pacific Ocean
Source: PLoS One. 2024 Apr 4;19(4):e0290202. doi: 10.1371/journal.pone.0290202 (PMC10994308; doi:10.1371/journal.pone.0290202)
Supplement: S1 File — (ZIP) [file pone.0290202.s003.zip › GT_KOR-2.csv]

timestamp	location-long	location-lat	height-above-msl
2015-10-29 12:00 PM	129.160752	35.158655	0
2015-10-31 3:46 AM	129.22356	35.16076	0
2015-11-1 9:29 AM	129.27685	35.20085	0
2015-11-2 12:21 PM	129.42136	35.28637	0
2015-11-3 8:27 AM	129.26121	35.28423	0
2015-11-4 4:41 AM	129.40186	35.24925	0
2015-11-5 4:57 PM	129.20479	35.16876	0
2015-11-6 8:32 AM	129.1083	35.08003	0
2015-11-7 8:03 AM	129.07506	35.02555	0
2015-11-8 7:37 AM	129.16335	34.93991	0
2015-11-9 7:23 AM	129.31692	34.63266	0
2015-11-10 2:24 AM	129.30185	34.55539	0
2015-11-11 10:05 PM	129.1616	34.14991	0
2015-11-12 8:28 AM	129.11484	33.97319	0
2015-11-13 4:40 AM	129.00878	33.58086	0
2015-11-14 2:01 AM	129.28353	33.13721	0
2015-11-15 9:42 PM	129.0869	33.24994	0
2015-11-16 12:22 AM	129.07926	33.25787	0
2015-11-17 8:38 PM	128.99435	32.9714	0
2015-11-19 12:58 AM	129.04124	32.84546	0
2015-11-20 6:59 AM	129.56061	32.48091	0
2015-11-21 4:51 AM	129.94821	32.21419	0
2015-11-22 6:51 AM	130.15634	32.00699	0
2015-11-23 6:36 PM	130.20791	31.46109	0
2015-11-24 4:15 AM	129.95513	31.34994	0
2015-11-25 7:45 AM	130.2791	31.13351	0
2015-11-26 8:28 AM	130.70879	30.5055	0
2015-11-27 5:26 AM	130.72038	30.44587	0
2015-11-28 5:12 AM	130.67764	30.35906	0
2015-11-29 2:31 AM	130.71981	30.3858	0
2015-11-30 9:19 AM	130.9391	30.67679	0
2015-12-2 12:46 AM	130.87382	30.75449	0
2015-12-3 7:51 AM	130.86688	30.75953	0
2015-12-4 9:49 PM	130.87089	30.75949	0
2015-12-5 9:33 PM	130.85497	30.76837	0
2015-12-6 9:19 AM	130.88791	30.77707	0
2015-12-7 9:07 PM	130.9476	30.81572	0
2015-12-8 8:33 AM	130.88886	30.74974	0
2015-12-10 6:45 PM	130.88066	30.74399	0
2015-12-11 11:18 AM	130.87191	30.72354	0
2015-12-12 10:31 PM	130.87061	30.76241	0
2015-12-13 4:02 AM	130.86272	30.72802	0
2015-12-14 7:51 PM	130.87149	30.74716	0
2015-12-16 12:52 AM	130.86839	30.72836	0
2015-12-17 8:45 AM	130.86797	30.73619	0
2015-12-18 9:01 PM	130.87137	30.75169	0
2015-12-19 11:59 AM	130.8353	30.72518	0
2015-12-23 12:09 PM	130.86742	30.73692	0
2015-12-25 6:49 AM	130.86917	30.72622	0
2015-12-28 8:32 AM	130.88485	30.7613	0
2015-12-29 6:28 PM	130.89709	30.74423	0
2015-12-30 5:53 AM	130.89421	30.73916	0
2015-12-31 8:06 AM	130.7872	30.66358	0
2016-1-1 9:25 PM	130.87617	30.74125	0
2016-1-2 8:39 AM	130.87949	30.75138	0
2016-1-3 8:06 PM	130.86778	30.74768	0
2016-1-4 8:57 AM	130.87823	30.76716	0
2016-1-5 8:13 AM	130.89903	30.76257	0
2016-1-6 10:07 PM	130.86948	30.75661	0
2016-1-7 12:45 AM	130.8679	30.74903	0
2016-1-9 5:45 AM	130.89081	30.75053	0
2016-1-15 6:14 AM	130.87684	30.74519	0
2016-1-16 12:54 AM	130.86441	30.7799	0
2016-1-17 10:53 AM	130.87153	30.75176	0
2016-1-18 5:42 AM	130.86864	30.75832	0
2016-1-19 7:34 PM	130.87417	30.76629	0
2016-1-20 8:31 PM	130.87229	30.76282	0
2016-1-24 4:35 AM	130.88419	30.76672	0
2016-1-26 12:53 AM	130.86269	30.75702	0
2016-1-28 7:47 PM	130.88158	30.75905	0
2016-1-29 7:01 AM	130.87353	30.75663	0
2016-1-30 10:36 AM	130.87189	30.74358	0
2016-1-31 8:18 AM	130.89542	30.74643	0
2016-2-1 10:07 PM	130.89854	30.7508	0
2016-2-2 1:45 AM	130.86862	30.75461	0
2016-2-4 6:20 PM	130.88288	30.75892	0
2016-2-7 7:22 PM	130.87468	30.76148	0
2016-2-8 1:20 AM	130.8742	30.76264	0
2016-2-9 7:00 PM	130.87063	30.7516	0
2016-2-10 12:37 AM	130.869	30.75573	0
2016-2-15 9:59 AM	130.8645	30.76179	0
2016-2-16 7:40 PM	130.85752	30.76867	0
2016-2-18 9:03 PM	130.87447	30.75044	0
2016-2-19 8:22 PM	130.88163	30.75013	0
2016-2-20 9:23 AM	130.8758	30.75754	0
2016-2-21 4:15 AM	130.87359	30.77746	0
2016-2-22 4:32 PM	130.87087	30.74007	0
2016-2-25 8:22 AM	130.97911	30.77308	0
2016-2-26 9:53 AM	130.86698	30.74642	0
2016-2-27 4:48 AM	130.86882	30.74782	0
2016-3-2 9:25 PM	130.86928	30.74949	0
2016-3-3 7:41 PM	130.87021	30.73575	0
2016-3-4 7:28 PM	130.87109	30.75402	0
2016-3-6 5:28 PM	130.86665	30.75525	0
2016-3-7 8:29 PM	130.86754	30.76387	0
2016-3-8 9:08 AM	130.86586	30.74909	0
2016-3-11 9:12 AM	130.8633	30.77017	0
2016-3-14 12:58 AM	130.86885	30.71604	0
2016-3-17 7:01 AM	130.83619	30.74212	0
2016-3-18 4:54 PM	130.84117	30.75436	0
2016-3-19 12:16 PM	130.82585	30.76067	0
2016-3-20 7:25 AM	130.84818	30.77171	0
2016-3-21 1:54 AM	130.8828	30.74664	0
2016-3-22 8:26 AM	130.86327	30.75964	0
2016-3-23 8:42 PM	130.86814	30.75852	0
2016-3-24 8:00 AM	130.8634	30.76166	0
2016-3-25 5:17 PM	130.84914	30.76415	0
2016-3-26 7:39 AM	130.86539	30.7573	0
2016-3-27 11:07 AM	130.87322	30.74928	0
2016-3-28 7:53 PM	130.87615	30.75376	0
2016-3-29 8:55 PM	130.87969	30.75581	0
2016-3-30 9:01 PM	130.86824	30.75356	0
2016-3-31 9:32 AM	130.90486	30.77108	0
2016-4-2 7:02 AM	130.86349	30.75779	0
2016-4-3 8:51 AM	130.8725	30.75902	0
2016-4-4 9:57 PM	130.86308	30.76306	0
2016-4-5 12:58 AM	130.85412	30.76311	0
2016-4-6 7:05 AM	130.8691	30.76254	0
2016-4-7 8:44 PM	130.84001	30.77447	0
2016-4-8 8:40 PM	130.87172	30.7544	0
2016-4-9 9:49 PM	130.87391	30.75442	0
2016-4-10 8:33 PM	130.86837	30.75876	0
2016-4-11 8:47 PM	130.87565	30.73962	0
2016-4-12 2:42 AM	130.88483	30.74623	0
2016-4-13 8:36 AM	130.86306	30.75961	0
2016-4-14 12:18 AM	130.87512	30.75038	0
2016-4-15 8:41 PM	130.8682	30.76017	0
2016-4-16 8:41 AM	130.86795	30.74818	0
2016-4-18 11:51 AM	130.86926	30.75947	0
2016-4-19 12:18 AM	130.87417	30.76972	0
2016-4-22 9:45 PM	130.87034	30.7569	0
2016-4-23 9:27 PM	130.86858	30.75235	0
2016-4-25 1:26 AM	130.86231	30.72441	0
2016-4-26 10:32 PM	130.86405	30.755	0
2016-4-27 5:07 AM	130.87889	30.75059	0
2016-4-28 10:08 PM	130.84306	30.80571	0
2016-4-29 8:35 AM	130.8675	30.75804	0
2016-5-1 9:59 PM	130.86385	30.75054	0
2016-5-2 7:42 PM	130.87374	30.76517	0
2016-5-3 8:41 AM	130.87768	30.77784	0
2016-5-4 8:24 PM	130.8646	30.76007	0
2016-5-5 7:56 PM	130.86276	30.76088	0
2016-5-6 2:43 AM	130.84079	30.76648	0
2016-5-7 10:17 PM	130.87128	30.75648	0
2016-5-8 4:47 AM	130.85837	30.77163	0
2016-5-9 9:10 PM	130.9005	30.75711	0
2016-5-11 6:25 PM	130.87151	30.75145	0
2016-5-12 9:07 PM	130.87334	30.75644	0
2016-5-13 8:43 PM	130.8774	30.76012	0
2016-5-14 8:18 AM	130.91368	30.76268	0
2016-5-15 7:33 AM	130.87618	30.72999	0
2016-5-16 8:45 PM	130.87773	30.75678	0
2016-5-17 12:31 AM	130.89787	30.76969	0
2016-5-18 12:27 PM	130.89768	30.75471	0
2016-5-31 5:29 AM	130.82221	30.72274	0
2016-6-1 5:16 AM	130.8976	30.73251	0
2016-6-5 2:18 AM	130.85002	30.76702	0
2016-6-6 6:05 AM	130.89686	30.73342	0
2016-6-10 8:21 AM	130.97878	30.7406	0
2016-6-12 6:34 AM	130.88471	30.76348	0
2016-6-17 8:48 AM	130.91358	30.72161	0
2016-6-18 3:44 AM	130.83859	30.71592	0
2016-6-19 5:21 AM	130.95822	30.71299	0
2016-6-20 9:36 AM	130.89793	30.72165	0
2016-6-21 6:35 AM	130.90428	30.72107	0
2016-6-24 7:34 AM	130.83574	30.72853	0
2016-6-25 4:04 AM	130.8517	30.72271	0
2016-6-28 12:22 PM	130.89589	30.7566	0
2016-7-3 8:39 AM	130.87253	30.73208	0
2016-7-4 4:04 AM	130.86435	30.72906	0
2016-7-5 3:57 AM	130.87265	30.69673	0
2016-7-7 8:15 PM	130.87886	30.73491	0
2016-7-8 10:09 AM	130.8672	30.75858	0
2016-7-9 8:24 PM	130.87771	30.74681	0
2016-7-10 7:37 AM	130.88785	30.74948	0
2016-7-11 8:38 AM	130.82846	30.73856	0
2016-7-12 8:49 PM	130.86837	30.74869	0
2016-7-14 9:36 PM	130.87496	30.75096	0
2016-7-15 8:47 AM	130.95892	30.72012	0
2016-7-16 9:24 AM	130.88023	30.72478	0
2016-7-17 4:58 AM	130.89204	30.74306	0
2016-7-18 10:01 AM	130.86957	30.7359	0
2016-7-20 6:05 AM	130.9045	30.73795	0
2016-7-21 4:14 AM	130.869	30.71432	0
2016-7-22 4:06 AM	130.86319	30.88911	0
2016-7-23 5:29 AM	130.93026	30.74932	0
2016-7-24 3:39 AM	130.85812	30.7761	0
2016-7-26 4:59 AM	130.89902	30.72303	0
2016-7-27 4:47 AM	130.878	30.72304	0
2016-8-9 8:35 AM	130.90047	30.73425	0
2016-8-10 8:32 PM	130.87315	30.74502	0
2016-8-12 5:06 AM	130.88538	30.7316	0
2016-8-13 9:51 AM	130.88113	30.73332	0
2016-8-14 9:45 AM	130.87719	30.73957	0
2016-8-17 9:28 AM	130.86929	30.72358	0
2016-8-18 9:54 AM	130.88272	30.72692	0
2016-8-19 7:38 PM	130.8716	30.72725	0
2016-8-22 8:28 PM	130.87132	30.73541	0
2016-8-23 8:52 PM	130.90557	30.73285	0
2016-8-24 4:30 AM	130.89033	30.6884	0
2016-8-25 8:38 AM	130.88113	30.73652	0
2016-8-26 8:54 PM	130.86904	30.74061	0
2016-8-27 10:05 PM	130.89517	30.72914	0
2016-8-29 8:53 PM	130.87755	30.74144	0
2016-8-30 10:12 PM	130.86352	30.7513	0
2016-9-1 9:58 AM	130.88222	30.74506	0
2016-9-2 11:39 PM	130.94853	30.74142	0
2016-9-3 11:15 PM	130.87525	30.75399	0
2016-9-4 8:46 PM	130.87434	30.74894	0
2016-9-6 8:52 PM	130.87452	30.74686	0
2016-9-8 9:38 PM	130.86887	30.74074	0
2016-9-9 8:21 PM	130.8749	30.74604	0
2016-9-10 8:53 PM	130.87202	30.74415	0
2016-9-11 8:28 PM	130.86804	30.75062	0
2016-9-12 8:51 PM	130.87264	30.74661	0
2016-9-13 9:17 PM	130.87804	30.74668	0
2016-9-14 8:50 PM	130.86899	30.73793	0
2016-9-15 7:48 AM	130.86706	30.73182	0
2016-9-16 9:47 PM	130.87287	30.71791	0
2016-9-17 9:07 PM	130.90316	30.74159	0
2016-9-18 8:55 PM	130.87462	30.72583	0
2016-9-19 6:44 PM	130.86713	30.75815	0
2016-9-20 10:41 PM	130.83742	30.71673	0
2016-9-21 8:47 PM	130.86798	30.74354	0
2016-9-22 8:52 PM	130.874	30.73553	0
2016-9-23 8:28 PM	130.86964	30.74975	0
2016-9-24 8:55 PM	130.87465	30.75142	0
2016-9-25 8:58 AM	130.87725	30.74776	0
2016-9-26 9:29 PM	130.88376	30.74724	0
2016-9-28 9:08 PM	130.87334	30.74316	0
2016-9-29 8:55 PM	130.87487	30.74685	0
2016-9-30 8:56 PM	130.87413	30.72842	0
2016-10-1 9:22 AM	130.87199	30.74536	0
2016-10-2 5:25 AM	130.86715	30.74382	0
2016-10-3 8:59 AM	130.86636	30.75361	0
2016-10-4 9:41 PM	130.86697	30.73042	0
2016-10-5 9:47 PM	130.87658	30.70725	0
2016-10-6 6:19 AM	130.87841	30.72838	0
2016-10-8 8:55 PM	130.8638	30.75085	0
2016-10-9 8:14 AM	130.87063	30.74534	0
2016-10-10 11:50 PM	130.87116	30.7189	0
2016-10-11 10:01 PM	130.86682	30.7458	0
2016-10-12 10:22 AM	130.87669	30.74615	0
2016-10-13 9:34 PM	130.87295	30.73478	0
2016-10-14 12:29 AM	130.8794	30.72695	0
2016-10-15 11:53 PM	130.8704	30.71387	0
2016-10-16 11:26 PM	130.86708	30.70221	0
2016-10-17 10:18 PM	130.87738	30.74069	0
2016-10-18 12:09 PM	130.91983	30.78461	0
2016-10-20 11:50 PM	130.93665	30.67964	0
2016-10-23 10:59 PM	130.93239	30.70774	0
2016-10-25 6:36 PM	130.87008	30.75209	0
2016-10-26 9:43 PM	130.88457	30.74197	0
2016-10-27 10:55 AM	130.92118	30.73277	0
2016-10-28 8:54 PM	130.8705	30.75258	0
2016-10-29 12:22 AM	130.86777	30.74751	0
