# Supplementary material for: Habitat use of loggerhead (Caretta caretta) and green (Chelonia mydas) turtles at the northern limit of their distribution range of the Northwest Pacific Ocean
Source: PLoS One. 2024 Apr 4;19(4):e0290202. doi: 10.1371/journal.pone.0290202 (PMC10994308; doi:10.1371/journal.pone.0290202)
Supplement: S1 File — (ZIP) [file pone.0290202.s003.zip › GT_KOR0003.csv]

timestamp	location-long	location-lat	height-above-msl
2016-8-8 12:00 PM	129.016761	35.075454	0
2016-8-12 2:10 AM	129.03249	35.06949	0
2016-8-13 4:53 AM	128.92132	35.03396	0
2016-8-14 6:21 AM	128.99588	35.07044	0
2016-8-15 10:56 PM	128.99801	35.07547	0
2016-8-16 10:55 PM	129.01349	35.04849	0
2016-8-17 6:14 PM	128.99357	35.08198	0
2016-8-18 9:58 AM	128.9647	35.02865	0
2016-8-19 8:22 AM	128.75994	34.89651	0
2016-8-20 11:13 AM	128.65862	34.68369	0
2016-8-21 9:17 AM	128.31154	34.64052	0
2016-8-22 8:06 AM	128.17794	34.51776	0
2016-8-24 11:02 AM	128.98981	34.57059	0
2016-8-25 4:16 AM	129.3752	35.25154	0
2016-8-27 12:35 PM	129.49912	35.76867	0
2016-8-28 12:02 AM	129.53067	35.79686	0
2016-8-29 6:54 AM	129.51747	35.47203	0
2016-8-30 2:41 AM	130.05228	35.18197	0
2016-8-31 6:32 AM	131.10192	34.75348	0
2016-9-1 6:22 AM	131.19578	34.76998	0
2016-9-2 10:10 AM	130.91022	34.44771	0
2016-9-3 10:35 PM	130.90948	34.22977	0
2016-9-4 9:22 AM	130.78429	34.08732	0
2016-9-6 9:03 AM	130.21515	33.70677	0
2016-9-7 1:35 AM	130.00844	33.55672	0
2016-9-8 9:16 AM	129.56174	33.40454	0
2016-9-9 6:31 AM	129.3134	33.26336	0
2016-9-10 10:20 AM	128.77535	33.23797	0
2016-9-11 1:54 AM	128.29897	33.3498	0
2016-9-12 1:28 AM	127.57795	33.65298	0
2016-9-13 2:51 AM	126.88596	33.82755	0
2016-9-14 5:32 AM	126.25347	33.84243	0
2016-9-15 9:24 AM	126.12568	33.5381	0
2016-9-16 1:49 AM	126.23284	33.41454	0
2016-9-17 9:20 PM	126.59801	33.58526	0
2016-9-18 9:22 PM	126.93964	33.46969	0
2016-9-19 12:42 AM	126.94761	33.46731	0
2016-9-20 12:25 AM	126.91126	33.38629	0
2016-9-22 7:19 AM	126.92103	33.39839	0
2016-9-23 8:35 AM	126.91304	33.37566	0
2016-9-24 10:37 PM	126.88654	33.37448	0
2016-9-25 9:39 PM	126.93115	33.35555	0
2016-9-26 10:17 AM	126.90971	33.38449	0
2016-9-28 6:38 PM	126.92538	33.37017	0
2016-9-29 1:43 PM	126.92601	33.37135	0
2016-9-30 12:24 AM	126.90947	33.3905	0
2016-10-2 7:11 AM	126.92291	33.39873	0
2016-10-3 9:58 AM	126.89468	33.38737	0
2016-10-4 2:16 AM	126.90477	33.38331	0
2016-10-6 10:10 AM	126.92246	33.38833	0
2016-10-7 4:36 AM	126.90814	33.37598	0
2016-10-16 12:45 PM	126.95446	33.46057	0
