# Supplementary material for: Habitat use of loggerhead (Caretta caretta) and green (Chelonia mydas) turtles at the northern limit of their distribution range of the Northwest Pacific Ocean
Source: PLoS One. 2024 Apr 4;19(4):e0290202. doi: 10.1371/journal.pone.0290202 (PMC10994308; doi:10.1371/journal.pone.0290202)
Supplement: S1 File — (ZIP) [file pone.0290202.s003.zip › GT_KOR0004.csv]

timestamp	location-long	location-lat	height-above-msl
2016-9-2 12:00 PM	126.881192	33.381974	0
2016-9-3 8:57 AM	126.7473	33.2753	0
2016-9-7 12:55 PM	126.95827	33.23686	0
2016-9-8 9:36 PM	127.15063	32.97216	0
2016-9-9 8:22 PM	127.36074	32.92458	0
2016-9-10 12:35 AM	127.38797	32.91402	0
2016-9-11 6:04 AM	127.517	33.01316	0
2016-9-12 10:09 PM	127.49417	32.86146	0
2016-9-13 7:55 PM	127.25473	32.94032	0
2016-9-14 8:50 PM	126.90638	33.00444	0
2016-9-15 2:07 AM	126.78574	33.03424	0
2016-9-16 11:22 PM	126.23803	33.17733	0
2016-9-17 9:07 AM	126.14854	33.18464	0
2016-9-18 10:30 PM	126.29862	33.21743	0
2016-9-19 6:15 AM	126.22234	33.15311	0
2016-9-20 4:26 AM	126.01677	32.86099	0
2016-9-21 5:50 AM	126.1289	32.69695	0
2016-9-22 10:19 PM	125.87773	32.3644	0
2016-9-23 7:37 PM	125.93923	32.07127	0
2016-9-24 10:35 PM	126.07703	31.68623	0
2016-9-25 1:17 AM	126.09743	31.65292	0
2016-9-26 8:42 AM	125.76242	31.35082	0
2016-9-27 2:15 AM	125.6742	31.38115	0
2016-9-28 9:17 AM	125.45628	31.22249	0
2016-9-29 10:57 PM	125.17935	31.19589	0
2016-9-30 8:45 PM	125.29465	31.08772	0
2016-10-1 9:26 AM	125.34415	31.01707	0
2016-10-2 8:56 AM	125.3568	30.96291	0
2016-10-3 9:49 PM	125.38273	30.90101	0
2016-10-4 10:24 PM	125.07369	30.77814	0
2016-10-5 9:02 AM	124.97982	30.56542	0
2016-10-6 11:26 PM	124.99893	30.01103	0
2016-10-7 10:17 AM	124.94731	29.9966	0
2016-10-8 9:07 AM	125.25165	29.79254	0
2016-10-9 9:46 AM	125.64335	29.62074	0
2016-10-10 1:59 AM	125.92675	29.46615	0
2016-10-12 12:35 PM	126.47903	28.64873	0
2016-10-13 9:02 AM	126.49258	28.53243	0
2016-10-14 11:04 PM	127.17823	28.65383	0
2016-10-15 4:40 AM	127.26202	28.7394	0
2016-10-16 8:16 AM	127.4998	29.23957	0
2016-10-17 9:26 AM	127.83383	29.46574	0
2016-10-23 5:18 PM	129.65444	28.9849	0
2016-10-26 8:42 PM	129.07389	28.08384	0
