# Supplementary material for: Habitat use of loggerhead (Caretta caretta) and green (Chelonia mydas) turtles at the northern limit of their distribution range of the Northwest Pacific Ocean
Source: PLoS One. 2024 Apr 4;19(4):e0290202. doi: 10.1371/journal.pone.0290202 (PMC10994308; doi:10.1371/journal.pone.0290202)
Supplement: S1 File — (ZIP) [file pone.0290202.s003.zip › GT_KOR0009.csv]

timestamp	location-long	location-lat	height-above-msl
2017-9-28 12:00 PM	126.412756	33.244914	0
2017-9-29 10:25 PM	126.31233	33.19488	0
2017-9-30 9:30 PM	126.37517	33.16418	0
2017-10-1 8:33 PM	126.65778	33.20812	0
2017-10-2 2:07 AM	126.72704	33.27863	0
2017-10-3 1:39 AM	126.90845	33.36618	0
2017-10-4 2:19 AM	126.87332	33.57853	0
2017-10-5 10:59 AM	127.04203	34.15121	0
2017-10-6 7:07 AM	127.21309	34.17803	0
2017-10-7 1:16 AM	127.30654	34.24156	0
2017-10-8 11:28 AM	127.50271	34.31558	0
2017-10-9 7:00 PM	127.61593	34.34823	0
2017-10-10 11:31 PM	127.63858	34.49055	0
2017-10-11 10:51 AM	127.67846	34.49359	0
2017-10-12 8:14 PM	127.61773	34.47723	0
2017-10-13 10:37 AM	127.55646	34.4811	0
2017-10-14 9:39 AM	127.56815	34.39211	0
2017-10-15 10:36 PM	127.5381	34.40485	0
2017-10-16 6:53 AM	127.54987	34.42961	0
2017-10-17 12:27 PM	127.65278	34.35073	0
2017-10-18 1:35 AM	127.66148	34.33362	0
2017-10-19 2:13 PM	127.64715	34.22276	0
2017-10-20 1:09 PM	127.66208	34.15692	0
2017-10-21 5:56 AM	127.63306	34.15074	0
2017-10-22 10:57 PM	127.55092	34.24247	0
2017-10-23 5:36 AM	127.5584	34.21786	0
2017-10-24 8:38 PM	127.63219	34.2368	0
2017-10-25 11:35 AM	127.62872	34.24046	0
2017-10-26 8:48 PM	127.6758	34.21252	0
2017-10-27 2:43 AM	127.70802	34.21943	0
2017-10-28 6:43 PM	127.69361	34.25929	0
2017-10-29 6:04 AM	127.68324	34.24955	0
2017-10-30 1:45 PM	127.60499	34.15182	0
2017-10-31 7:49 PM	128.16541	33.76805	0
2017-11-1 12:59 PM	128.33181	33.61958	0
2017-11-2 11:54 AM	128.43438	33.31918	0
2017-11-3 5:33 PM	128.42078	33.02112	0
2017-11-4 10:05 PM	128.11849	32.72367	0
2017-11-5 6:51 PM	128.1082	32.46381	0
2017-11-6 12:59 PM	128.02724	32.30641	0
2017-11-7 11:11 PM	127.97174	31.96719	0
2017-11-8 8:37 AM	127.90819	31.98171	0
2017-11-9 7:16 AM	127.86255	32.04029	0
2017-11-10 5:54 PM	127.96725	32.21437	0
2017-11-11 11:13 AM	127.90048	32.20354	0
2017-11-12 10:36 PM	127.81806	32.10013	0
2017-11-13 12:58 AM	127.81482	32.09241	0
2017-11-14 7:44 PM	127.80956	32.1153	0
2017-11-15 9:26 PM	127.79882	32.03164	0
2017-11-16 8:18 PM	127.65848	32.0039	0
2017-11-17 7:24 AM	127.47786	31.98601	0
2017-11-18 10:10 AM	127.26811	31.74156	0
2017-11-19 1:27 PM	127.42829	31.5329	0
2017-11-20 9:33 PM	127.65082	31.78068	0
2017-11-21 11:50 PM	127.6927	31.78798	0
2017-11-22 8:38 PM	127.79119	31.84689	0
2017-11-23 9:24 PM	127.8883	31.86924	0
2017-11-24 12:29 AM	127.89036	31.85693	0
2017-11-25 1:42 AM	128.06735	31.72277	0
2017-11-26 7:49 PM	128.03481	31.93212	0
2017-11-27 9:27 PM	128.05695	31.9021	0
2017-11-28 1:43 PM	128.07936	31.98016	0
2017-11-29 9:56 PM	127.88555	32.09973	0
2017-11-30 1:44 AM	127.91073	32.07413	0
2017-12-1 11:50 AM	127.68259	31.9866	0
2017-12-2 8:21 PM	127.80353	31.8935	0
2017-12-3 7:47 AM	127.87963	31.85441	0
2017-12-4 8:57 PM	128.26989	31.78609	0
2017-12-5 12:58 PM	128.20069	31.73519	0
2017-12-6 10:38 PM	128.07469	31.50803	0
2017-12-7 7:25 PM	128.04147	31.39624	0
2017-12-8 1:37 PM	127.80098	31.24395	0
2017-12-9 11:37 AM	127.7204	31.03211	0
2017-12-10 10:39 PM	127.77691	30.89917	0
2017-12-11 8:19 PM	127.69345	30.61248	0
2017-12-12 9:53 PM	127.67028	30.4431	0
2017-12-13 9:01 AM	127.5374	30.37022	0
2017-12-14 10:40 PM	127.39638	30.22387	0
2017-12-15 9:06 AM	127.45589	30.14357	0
2017-12-16 12:26 PM	127.33897	29.88529	0
2017-12-17 11:46 PM	127.33641	29.67529	0
2017-12-18 12:33 AM	127.33565	29.6609	0
2017-12-19 1:51 AM	128.04769	29.87346	0
2017-12-20 9:35 PM	128.74797	30.92481	0
2017-12-21 10:57 AM	128.55107	30.90982	0
2017-12-22 1:45 PM	128.28064	30.68404	0
2017-12-23 12:30 AM	128.30475	30.56554	0
2017-12-24 12:06 AM	128.28834	30.58218	0
2017-12-25 5:10 AM	128.31852	30.52505	0
2017-12-26 10:17 AM	128.36937	30.54342	0
2017-12-27 10:11 PM	128.50434	30.77242	0
2017-12-28 11:39 AM	128.42309	30.76765	0
2017-12-29 6:07 AM	128.37787	30.75436	0
2017-12-30 5:53 AM	128.36365	30.70136	0
2017-12-31 9:08 AM	128.30765	30.68945	0
2018-1-1 12:23 AM	128.26493	30.56484	0
2018-1-2 11:38 AM	128.1355	30.26582	0
2018-1-3 6:48 AM	128.43291	30.3333	0
2018-1-4 6:34 AM	128.78144	30.44353	0
2018-1-5 6:53 PM	129.36605	30.57083	0
2018-1-6 12:39 AM	129.42249	30.57234	0
2018-1-7 10:40 PM	129.90676	30.98513	0
2018-1-8 9:56 AM	129.84381	31.0521	0
2018-1-9 10:52 AM	129.53917	31.28319	0
2018-1-10 12:21 AM	129.3504	31.29926	0
2018-1-11 8:27 AM	128.81768	30.97275	0
2018-1-12 11:53 PM	128.70105	31.11389	0
2018-1-13 9:25 AM	128.4691	31.17627	0
2018-1-14 9:43 PM	128.15271	31.34883	0
2018-1-15 8:48 PM	127.91919	31.3904	0
2018-1-16 9:07 AM	127.78491	31.45323	0
2018-1-17 7:48 AM	127.73018	31.50177	0
2018-1-18 7:45 PM	127.75857	31.46385	0
2018-1-19 8:23 PM	127.79825	31.44617	0
2018-1-20 12:04 PM	127.73179	31.4102	0
2018-1-21 9:50 PM	127.751	31.56098	0
2018-1-22 9:25 AM	127.73564	31.59421	0
2018-1-23 8:49 AM	127.7284	31.64222	0
2018-1-24 9:54 AM	127.60182	31.73629	0
2018-1-25 9:25 AM	127.59916	31.80231	0
2018-1-26 1:19 PM	127.58781	31.71583	0
2018-1-27 1:53 PM	127.58007	31.86324	0
2018-1-28 11:34 AM	127.63576	31.97132	0
2018-1-29 7:19 PM	127.86432	31.78139	0
2018-1-30 8:57 AM	128.01632	31.72683	0
2018-1-31 1:59 AM	128.10771	31.70689	0
2018-2-1 8:16 PM	128.30378	31.36838	0
2018-2-2 11:06 AM	128.19198	31.33854	0
2018-2-3 10:36 PM	127.86289	31.54707	0
2018-2-4 7:48 PM	127.65257	31.52749	0
2018-2-5 9:58 AM	127.72278	31.44322	0
2018-2-6 9:26 AM	127.91323	31.44292	0
2018-2-7 9:24 AM	127.9735	31.47719	0
2018-2-8 9:21 AM	127.98368	31.48457	0
2018-2-9 9:51 AM	127.97682	31.56292	0
2018-2-10 8:22 PM	127.57227	31.7761	0
2018-2-11 10:37 AM	127.57447	31.74673	0
2018-2-12 10:17 AM	127.65535	31.64345	0
2018-2-13 8:45 PM	127.90322	31.58234	0
2018-2-14 9:26 AM	128.13721	31.56021	0
2018-2-15 1:07 PM	128.25616	31.58413	0
2018-2-16 11:10 AM	128.18435	31.60924	0
2018-2-17 8:19 PM	128.13013	31.5232	0
2018-2-18 1:44 PM	128.11463	31.38291	0
2018-2-19 7:49 AM	128.20619	31.25716	0
2018-2-20 1:42 AM	128.15268	31.40417	0
2018-2-21 2:20 AM	128.07876	31.55532	0
2018-2-22 9:54 AM	127.49479	31.5774	0
2018-2-23 11:58 PM	127.15903	31.55035	0
2018-2-24 8:38 AM	127.15434	31.57214	0
2018-2-25 1:42 AM	127.06789	31.66798	0
2018-2-28 10:07 AM	127.52473	32.41412	0
2018-3-1 9:46 AM	127.80677	32.32332	0
2018-3-2 9:59 PM	127.65856	32.34562	0
2018-3-3 9:59 AM	127.55509	32.40172	0
2018-3-4 8:59 PM	127.49703	32.56401	0
2018-3-5 11:59 AM	127.45028	32.62109	0
2018-3-6 1:13 PM	127.23049	32.8141	0
2018-3-7 6:21 AM	127.10557	32.94284	0
2018-3-8 8:27 PM	126.92151	33.00094	0
2018-3-9 8:54 AM	126.85587	33.07706	0
2018-3-10 7:29 AM	126.98783	33.17108	0
2018-3-11 11:02 PM	127.18003	33.31651	0
2018-3-12 12:48 AM	127.19245	33.34793	0
2018-3-13 12:25 PM	127.58886	33.82674	0
2018-3-14 1:02 PM	127.79027	33.93399	0
2018-3-15 8:57 AM	128.60918	34.16655	0
2018-3-16 8:31 PM	129.15043	34.17495	0
2018-3-18 1:19 PM	129.38408	34.71311	0
2018-3-19 1:40 AM	129.40241	34.80664	0
2018-3-20 8:51 PM	129.41711	34.81294	0
2018-3-21 9:49 AM	129.38562	34.89381	0
2018-3-22 11:56 AM	129.4461	35.12452	0
2018-3-24 8:13 AM	129.44025	35.37738	0
2018-3-26 6:31 PM	129.47625	35.51816	0
2018-3-27 6:25 PM	129.46959	35.51762	0
2018-3-28 12:20 PM	129.45311	35.52506	0
2018-3-29 11:40 AM	129.50409	35.6019	0
2018-3-31 2:30 AM	129.4811	35.57605	0
2018-4-1 9:28 AM	129.49469	35.61864	0
2018-4-2 11:16 AM	129.47596	35.60833	0
2018-4-3 2:14 AM	129.471	35.61365	0
2018-4-6 1:26 PM	129.50211	35.61416	0
2018-4-8 2:11 AM	129.49548	35.59444	0
2018-4-9 6:53 PM	129.48606	35.59377	0
2018-4-10 9:56 AM	129.49723	35.65986	0
2018-4-11 9:03 PM	129.87605	36.24746	0
2018-4-12 12:02 PM	129.91729	36.39692	0
2018-4-13 1:27 PM	129.58616	36.31892	0
2018-4-14 10:01 AM	129.4062	36.23008	0
2018-4-15 10:02 AM	129.46128	36.07507	0
2018-4-16 9:48 AM	129.49258	36.04139	0
2018-4-17 12:49 AM	129.50074	36.02852	0
2018-4-18 9:30 AM	129.73971	36.35611	0
2018-4-19 9:12 AM	129.99649	36.49736	0
2018-4-20 8:28 PM	130.21057	36.51926	0
2018-4-21 8:55 PM	130.32061	36.38995	0
2018-4-22 5:56 AM	130.31448	36.33953	0
2018-4-23 11:35 AM	130.24959	36.15642	0
2018-4-24 8:57 AM	130.16531	36.08356	0
2018-4-25 10:56 AM	130.00933	35.95928	0
2018-4-26 8:44 AM	129.96547	36.03512	0
2018-4-27 11:52 AM	129.92315	36.11915	0
2018-4-28 6:57 PM	130.00953	36.29814	0
2018-4-29 8:51 PM	130.15045	36.32166	0
2018-4-30 7:40 PM	130.1808	36.23794	0
2018-5-1 11:09 AM	130.24022	36.2253	0
2018-5-2 8:12 PM	130.68016	36.07242	0
2018-5-3 7:33 PM	130.71363	35.86034	0
2018-5-4 7:03 AM	130.47028	35.71263	0
2018-5-5 5:08 AM	130.34931	35.56586	0
2018-5-6 1:07 PM	130.62973	35.39248	0
2018-5-7 11:46 AM	130.83039	35.34954	0
2018-5-8 9:11 AM	130.60457	35.29051	0
2018-5-9 12:49 PM	130.41818	35.17332	0
2018-5-10 6:18 PM	130.44701	34.98262	0
2018-5-11 10:25 PM	130.47571	34.92982	0
2018-5-12 10:26 AM	130.498	34.90822	0
2018-5-13 7:22 PM	130.52914	34.94798	0
2018-5-14 9:01 AM	130.52999	34.89481	0
2018-5-15 8:15 AM	130.529	34.93144	0
2018-5-16 9:44 AM	130.46766	34.84628	0
2018-5-17 12:24 AM	130.55714	34.85388	0
2018-5-18 10:37 AM	130.78343	35.03114	0
2018-5-19 10:13 AM	130.54397	34.99413	0
2018-5-20 12:16 PM	130.34678	35.00857	0
2018-5-21 11:57 AM	130.08967	35.12487	0
2018-5-22 8:59 AM	129.87096	35.13377	0
2018-5-23 10:14 AM	129.83628	35.34888	0
2018-5-24 11:16 PM	129.62944	35.68659	0
2018-5-25 8:01 AM	129.64639	35.87153	0
2018-5-26 10:56 PM	129.50954	35.72288	0
2018-5-27 11:33 AM	129.45991	35.6564	0
2018-5-28 12:50 PM	129.45843	35.52616	0
2018-5-29 7:35 PM	129.47816	35.57333	0
2018-5-30 9:25 AM	129.54128	35.6312	0
2018-5-31 11:54 AM	129.56039	35.77331	0
2018-6-1 6:38 AM	129.73645	35.83487	0
2018-6-3 10:47 AM	129.6441	36.02079	0
2018-6-4 10:29 PM	129.54924	35.90066	0
2018-6-5 10:10 AM	129.61451	35.93772	0
2018-6-6 7:26 AM	130.30454	36.3395	0
2018-6-7 10:37 AM	129.7192	36.966	0
2018-6-8 9:01 PM	129.62566	37.14834	0
2018-6-9 9:50 AM	129.56622	37.15564	0
2018-6-10 9:26 AM	129.54018	37.04627	0
2018-6-14 6:15 PM	129.49063	36.8244	0
2018-6-16 9:00 AM	129.45734	36.48636	0
2018-6-17 1:20 AM	129.45331	36.25465	0
2018-6-18 12:16 AM	129.43531	36.06967	0
2018-6-19 9:06 AM	129.62792	36.32544	0
2018-6-20 10:13 AM	129.62479	36.75069	0
2018-6-21 1:37 AM	129.807	36.99362	0
2018-6-22 8:00 PM	129.71436	37.5016	0
2018-6-23 7:28 AM	129.70307	37.40016	0
2018-6-24 8:06 AM	129.68972	37.12048	0
2018-6-25 1:54 AM	129.66886	36.96911	0
2018-6-26 8:56 PM	129.62701	37.07102	0
2018-6-27 8:48 PM	129.66735	37.08616	0
2018-6-28 10:07 AM	129.81609	37.10648	0
2018-6-29 11:01 PM	130.32092	37.21511	0
2018-6-30 7:48 AM	130.48133	37.19821	0
2018-7-1 7:37 AM	130.78964	36.88904	0
2018-7-2 10:25 PM	130.35171	36.54886	0
2018-7-3 7:35 PM	130.32353	36.30767	0
2018-7-4 11:46 AM	130.34209	36.07224	0
2018-7-5 9:48 PM	130.77686	36.01207	0
2018-7-6 10:13 AM	130.89004	36.00142	0
2018-7-7 9:44 AM	130.82846	35.85945	0
2018-7-8 9:18 AM	130.2064	35.55599	0
2018-7-9 10:41 PM	129.59442	35.41341	0
2018-7-10 8:51 PM	129.60696	35.52029	0
2018-7-11 12:12 AM	129.62401	35.51894	0
2018-7-12 12:23 PM	129.38881	35.3658	0
2018-7-13 11:12 AM	129.44946	35.22606	0
2018-7-14 11:39 AM	129.60161	35.26897	0
2018-7-15 11:22 AM	129.68699	35.49089	0
2018-7-16 9:11 PM	129.53956	35.36808	0
2018-7-17 8:51 AM	129.26421	35.16654	0
2018-7-18 10:10 AM	129.11628	35.0561	0
2018-7-19 11:33 AM	129.41646	35.21724	0
2018-7-20 12:50 PM	129.48636	35.34144	0
2018-7-21 8:53 AM	129.79461	35.54001	0
2018-7-22 11:03 AM	129.74859	35.60861	0
2018-7-23 7:06 PM	129.49115	35.50853	0
2018-7-24 1:55 AM	129.4658	35.51539	0
2018-7-25 11:33 PM	129.83357	35.76279	0
2018-7-26 8:58 PM	130.06037	35.96983	0
2018-7-27 9:18 AM	130.18155	36.12021	0
2018-7-28 10:31 AM	129.89816	35.97007	0
2018-7-29 10:51 PM	129.3469	35.30146	0
2018-7-30 10:28 PM	129.17007	34.95307	0
2018-7-31 8:58 PM	128.86113	34.9348	0
2018-8-1 1:44 PM	128.75203	34.85005	0
2018-8-2 11:01 PM	128.45324	34.67335	0
2018-8-3 11:26 AM	128.30138	34.58862	0
2018-8-4 9:44 AM	128.04643	34.51247	0
2018-8-5 9:38 PM	127.71828	34.33611	0
2018-8-6 10:34 AM	127.52611	34.36416	0
2018-8-7 11:23 AM	127.44284	34.35764	0
2018-8-8 10:08 PM	127.69671	34.35298	0
2018-8-9 10:58 AM	127.66594	34.36729	0
2018-8-10 9:15 PM	127.73616	34.4123	0
2018-8-11 8:02 AM	127.71743	34.3931	0
2018-8-12 9:21 AM	127.70813	34.33104	0
2018-8-13 1:02 PM	127.73374	34.34625	0
2018-8-14 8:49 AM	127.73024	34.40622	0
2018-8-15 8:37 PM	127.71755	34.41041	0
2018-8-16 7:30 PM	127.62487	34.3849	0
2018-8-17 1:10 PM	127.73685	34.39095	0
2018-8-18 12:53 PM	127.75602	34.36028	0
2018-8-19 9:03 AM	127.74573	34.34945	0
2018-8-20 12:13 PM	127.69453	34.41012	0
2018-8-21 9:19 AM	127.63387	34.34848	0
2018-8-22 11:30 AM	127.62861	34.30268	0
2018-8-23 12:50 PM	127.67248	34.44594	0
2018-8-24 11:51 PM	127.69827	34.46017	0
2018-8-25 12:09 AM	127.69477	34.44698	0
2018-8-26 2:10 AM	127.75705	34.34352	0
2018-8-27 10:11 AM	127.77926	34.33996	0
2018-8-28 11:21 AM	127.67048	34.37308	0
2018-8-29 10:31 AM	127.68084	34.35796	0
2018-8-30 10:24 AM	127.73563	34.33905	0
2018-8-31 11:41 AM	127.73196	34.3283	0
2018-9-1 8:56 AM	127.58771	34.31894	0
2018-9-2 9:37 PM	127.58456	34.4107	0
2018-9-3 8:51 AM	127.58108	34.45604	0
2018-9-4 10:08 AM	127.65325	34.49335	0
2018-9-5 10:06 PM	127.65903	34.49889	0
2018-9-6 11:17 PM	127.70332	34.46133	0
2018-9-7 6:38 PM	127.65229	34.39238	0
2018-9-8 10:07 AM	127.62975	34.36209	0
2018-9-9 11:57 AM	127.59733	34.35765	0
2018-9-10 11:35 AM	127.62759	34.33544	0
2018-9-11 11:20 AM	127.65588	34.42075	0
2018-9-12 10:07 AM	127.66318	34.43869	0
2018-9-13 10:49 AM	127.63987	34.4679	0
2018-9-14 9:36 PM	127.65583	34.50994	0
2018-9-15 10:28 AM	127.64544	34.51553	0
2018-9-16 10:14 AM	127.69093	34.44226	0
2018-9-26 9:13 AM	127.65665	34.31793	0
2018-9-27 8:43 AM	127.49776	34.19345	0
2018-9-28 9:34 AM	127.30658	34.13023	0
