# Supplementary material for: Habitat use of loggerhead (Caretta caretta) and green (Chelonia mydas) turtles at the northern limit of their distribution range of the Northwest Pacific Ocean
Source: PLoS One. 2024 Apr 4;19(4):e0290202. doi: 10.1371/journal.pone.0290202 (PMC10994308; doi:10.1371/journal.pone.0290202)
Supplement: S1 File — (ZIP) [file pone.0290202.s003.zip › GT_KOR0104.csv]

timestamp	location-long	location-lat	height-above-msl
2018-10-4 12:00 PM	127.80097	34.598628	0
2018-10-7 11:41 PM	127.40653	34.41534	0
2018-10-8 6:51 AM	127.32227	34.30952	0
2018-10-11 6:15 AM	126.95259	34.1711	0
2018-10-12 10:06 PM	126.60508	34.09553	0
2018-10-13 9:33 PM	126.10318	34.09462	0
2018-10-14 7:49 PM	125.88879	34.19316	0
2018-10-15 12:47 PM	125.66804	34.04153	0
2018-10-16 11:06 AM	125.18734	33.60498	0
2018-10-17 10:31 AM	124.88908	33.2206	0
2018-10-18 11:46 AM	124.62219	32.68659	0
2018-10-19 8:04 AM	124.49944	32.13836	0
2018-10-20 10:21 AM	124.3019	31.68813	0
2018-10-21 10:09 AM	124.10292	31.33451	0
2018-10-22 10:24 PM	123.74352	31.12149	0
2018-10-23 9:03 AM	123.6856	30.89922	0
2018-10-24 8:50 AM	123.48326	30.62246	0
2018-10-25 6:55 AM	123.47936	30.29365	0
2018-10-26 10:51 AM	123.30492	29.92456	0
2018-10-27 8:11 AM	123.2444	29.4051	0
2018-10-28 8:34 PM	123.10996	29.13599	0
2018-10-29 9:34 PM	122.88436	28.934	0
2018-10-30 12:38 PM	122.61374	28.86705	0
2018-10-31 8:32 PM	122.16374	28.69675	0
2018-11-1 9:10 AM	122.09865	28.49964	0
2018-11-2 8:45 AM	121.87242	28.45694	0
2018-11-3 10:58 AM	121.54182	28.09184	0
2018-11-4 10:37 AM	121.38351	27.68246	0
2018-11-5 12:12 PM	121.21947	27.18647	0
2018-11-6 8:45 PM	121.26685	26.61715	0
2018-11-7 7:44 AM	121.28828	26.43066	0
2018-11-8 7:35 AM	121.04944	26.2965	0
2018-11-9 8:52 PM	120.63272	25.78536	0
2018-11-10 11:13 AM	120.43406	25.6215	0
2018-11-11 6:57 AM	120.07344	25.36264	0
2018-11-12 11:22 PM	119.71348	25.41304	0
2018-11-13 1:38 AM	119.72738	25.41355	0
2018-11-14 10:49 PM	119.4629	24.9957	0
2018-11-15 12:11 PM	119.2337	24.79667	0
2018-11-16 7:38 AM	119.08803	24.4579	0
2018-11-17 11:35 AM	118.896	24.07712	0
2018-11-18 9:03 AM	118.65466	23.72222	0
2018-11-19 2:05 PM	118.46198	23.27749	0
2018-11-20 12:34 PM	118.17869	22.87261	0
2018-11-21 1:21 PM	117.87683	22.63629	0
2018-11-22 2:50 AM	117.58662	22.68735	0
2018-11-23 7:54 AM	116.97476	22.03319	0
2018-11-24 11:14 AM	116.29796	21.78876	0
2018-11-25 9:46 AM	115.76873	21.60986	0
2018-11-26 9:06 AM	115.22276	21.74169	0
2018-11-27 8:55 AM	114.83328	21.95722	0
2018-11-28 12:47 PM	114.39354	22.11467	0
2018-11-30 2:27 AM	114.18671	22.02189	0
2018-12-4 9:15 AM	114.08099	21.95097	0
2018-12-5 11:55 PM	114.03893	21.90793	0
2018-12-6 9:02 AM	114.0336	21.89808	0
2018-12-7 8:34 AM	113.87228	21.76527	0
2018-12-8 10:48 PM	112.97356	21.36445	0
2018-12-9 9:59 AM	112.67809	21.20572	0
2018-12-10 1:47 PM	112.04233	20.9094	0
2018-12-11 7:51 AM	111.72994	20.74011	0
2018-12-12 9:25 AM	111.34928	20.35847	0
2018-12-13 12:17 AM	111.11594	20.17211	0
2018-12-15 11:47 PM	110.96878	19.99706	0
2018-12-16 2:44 PM	110.95961	19.94918	0
2018-12-19 11:14 PM	110.883	20.00403	0
2018-12-20 10:04 AM	110.79936	20.00972	0
2018-12-21 7:38 AM	110.61334	20.12841	0
2018-12-22 1:27 AM	110.65424	20.11571	0
2018-12-23 1:13 AM	110.66341	20.20831	0
2018-12-24 2:26 AM	110.79363	20.00957	0
2018-12-25 1:20 AM	110.90698	20.01422	0
2018-12-26 1:40 AM	110.88862	20.01184	0
2018-12-28 2:42 AM	110.88999	20.01107	0
2018-12-29 12:44 AM	110.8859	19.998	0
2018-12-31 1:57 PM	110.9138	20.01252	0
2019-1-1 10:28 AM	110.98759	19.95707	0
2019-1-2 12:59 AM	111.04017	19.66791	0
2019-1-4 3:02 AM	110.53914	18.94849	0
2019-1-5 10:06 AM	110.1894	18.15201	0
2019-1-6 2:07 PM	109.79372	17.67816	0
2019-1-7 9:22 AM	109.53915	17.42443	0
2019-1-8 9:12 AM	109.16034	17.01828	0
2019-1-9 11:21 AM	108.86848	16.52196	0
2019-1-10 8:41 AM	108.60078	16.06258	0
2019-1-11 10:22 AM	108.47211	15.92487	0
2019-1-12 8:21 AM	108.5638	15.5836	0
2019-1-13 8:12 AM	108.77919	15.42354	0
2019-1-14 9:41 AM	108.73465	15.499	0
2019-1-15 1:48 PM	108.50704	15.71884	0
2019-1-16 9:10 AM	108.37424	15.92576	0
2019-1-17 11:16 PM	108.19983	16.20682	0
2019-1-18 2:08 AM	108.12156	16.27232	0
2019-1-19 9:29 AM	108.38766	16.24929	0
2019-1-20 12:21 PM	108.36117	16.35062	0
2019-1-21 2:01 PM	108.12061	16.43139	0
2019-1-22 12:25 AM	107.89462	16.51883	0
2019-1-23 1:36 PM	107.92091	16.71064	0
2019-1-24 12:55 PM	107.85525	17.10955	0
2019-1-25 2:15 PM	107.59626	17.58309	0
2019-1-26 8:56 AM	107.51411	18.01096	0
2019-1-27 8:45 AM	107.49257	18.42318	0
2019-1-28 10:33 PM	107.26093	19.0194	0
2019-1-29 11:58 AM	107.13828	19.24157	0
2019-1-30 2:43 PM	106.90946	19.67219	0
2019-1-31 9:45 AM	106.85033	19.82498	0
2019-2-1 1:33 PM	107.09696	19.90806	0
2019-2-2 1:04 PM	107.28766	20.09789	0
2019-2-3 2:26 PM	107.54755	20.21539	0
2019-2-4 10:16 PM	107.68693	20.68785	0
2019-2-5 10:46 AM	107.71764	20.73097	0
2019-2-6 10:20 AM	107.99936	20.95495	0
2019-2-7 4:10 AM	108.17758	21.02033	0
2019-2-8 2:58 PM	108.55538	21.18711	0
2019-2-9 10:10 AM	108.77011	21.27046	0
2019-2-10 12:51 AM	108.88967	21.38616	0
2019-2-11 3:00 PM	108.93573	21.53372	0
2019-2-12 9:43 PM	109.12507	21.39509	0
2019-2-13 11:27 AM	109.26061	21.32788	0
2019-2-14 8:39 AM	109.4396	21.33613	0
2019-2-15 2:26 AM	109.61865	21.34915	0
2019-2-16 10:42 PM	109.65324	20.96692	0
2019-2-17 9:49 AM	109.68401	20.79601	0
2019-2-18 12:48 AM	109.6775	20.72291	0
2019-2-19 2:42 AM	109.78238	20.5884	0
2019-2-20 1:19 AM	109.7967	20.44855	0
2019-2-21 9:02 AM	109.60948	20.03772	0
2019-2-22 1:25 PM	109.59237	19.99947	0
2019-2-23 11:56 PM	109.61967	19.99326	0
2019-2-24 1:08 AM	109.608	20.0023	0
2019-2-25 9:54 AM	109.50432	19.909	0
2019-2-26 9:50 AM	109.34633	19.91715	0
2019-2-27 9:33 AM	109.28387	19.91047	0
2019-2-28 1:16 AM	109.28609	19.91323	0
2019-3-1 2:38 AM	109.18423	19.82917	0
2019-3-2 8:53 AM	109.11892	19.76759	0
2019-3-4 2:09 AM	109.0128	19.5905	0
2019-3-5 11:07 PM	108.9617	19.54532	0
2019-3-6 2:26 PM	108.9751	19.57234	0
2019-3-7 1:18 PM	108.97514	19.55493	0
2019-3-8 2:11 AM	108.96919	19.55277	0
2019-3-9 2:06 AM	108.95951	19.54837	0
2019-3-10 2:24 AM	108.93812	19.53828	0
2019-3-11 12:18 AM	108.96636	19.56976	0
2019-3-12 1:21 PM	109.02202	19.59053	0
2019-3-13 8:26 AM	109.02715	19.60164	0
2019-3-14 1:26 AM	108.98886	19.57877	0
2019-3-15 9:52 AM	109.01658	19.58867	0
2019-3-16 2:27 AM	109.05454	19.60335	0
2019-3-17 9:57 PM	109.06534	19.60397	0
2019-3-18 10:40 PM	109.03959	19.6114	0
2019-3-19 11:14 PM	109.09449	19.61537	0
2019-3-20 8:52 AM	109.11926	19.63619	0
2019-3-22 2:00 PM	109.05991	19.61148	0
2019-3-23 2:08 PM	109.05251	19.61323	0
2019-3-24 8:03 AM	109.09049	19.61752	0
2019-3-25 10:39 AM	109.05711	19.6019	0
2019-3-26 12:46 AM	109.04797	19.60246	0
2019-3-27 2:38 AM	109.03262	19.59293	0
2019-3-28 11:32 PM	109.02521	19.6064	0
2019-3-29 10:28 AM	109.07251	19.61765	0
2019-3-30 2:26 PM	109.07916	19.61231	0
2019-3-31 3:05 PM	108.89482	19.50887	0
2019-4-1 2:45 PM	108.80195	19.44647	0
2019-4-2 10:13 PM	108.67352	19.36685	0
2019-4-3 12:40 AM	108.66162	19.3428	0
2019-4-4 10:26 AM	108.50237	19.12984	0
2019-4-5 1:22 PM	108.61226	18.89254	0
2019-4-6 11:06 AM	108.36352	18.564	0
2019-4-7 10:37 AM	108.68861	18.37097	0
2019-4-8 10:09 AM	109.07337	18.36331	0
2019-4-9 9:56 AM	109.29575	18.26065	0
2019-4-10 9:50 AM	109.52092	18.21369	0
2019-4-11 10:08 AM	109.61337	18.17443	0
2019-4-12 9:55 PM	109.84024	18.38136	0
2019-4-13 12:54 PM	110.04678	18.38414	0
2019-4-14 2:35 PM	110.24265	18.62797	0
2019-4-15 12:41 PM	110.50451	18.77381	0
2019-4-17 11:28 PM	110.61305	19.20181	0
2019-4-18 1:56 PM	110.63351	19.24089	0
2019-4-20 2:39 AM	110.6422	19.2342	0
2019-4-21 9:22 AM	110.68129	19.24805	0
2019-4-22 9:28 AM	110.65832	19.23561	0
2019-4-23 2:26 PM	110.61591	19.1938	0
2019-4-24 2:20 PM	110.64021	19.23251	0
2019-4-25 9:32 AM	110.66369	19.24091	0
2019-4-26 11:02 PM	110.66789	19.25591	0
2019-4-27 1:14 AM	110.65836	19.29675	0
2019-4-28 9:43 AM	110.7012	19.38908	0
2019-4-29 11:24 PM	110.78323	19.44051	0
2019-4-30 2:36 AM	110.7946	19.43875	0
