# Supplementary material for: Habitat use of loggerhead (Caretta caretta) and green (Chelonia mydas) turtles at the northern limit of their distribution range of the Northwest Pacific Ocean
Source: PLoS One. 2024 Apr 4;19(4):e0290202. doi: 10.1371/journal.pone.0290202 (PMC10994308; doi:10.1371/journal.pone.0290202)
Supplement: S1 File — (ZIP) [file pone.0290202.s003.zip › GT_KOR0129.csv]

timestamp	location-long	location-lat	height-above-msl
2019-8-28 12:00 PM	126.412756	33.244914	0
2019-8-31 1:00 PM	125.92733	33.39383	0
2019-9-1 1:43 PM	125.51322	33.71186	0
2019-9-2 12:20 PM	125.11799	33.90301	0
2019-9-3 9:43 AM	124.94974	34.31668	0
2019-9-4 8:33 PM	124.1832	34.31269	0
2019-9-5 1:37 AM	123.99874	34.30007	0
2019-9-6 8:57 PM	122.9056	34.4846	0
2019-9-7 9:31 AM	122.66148	34.32068	0
2019-9-8 10:49 AM	122.14593	34.28686	0
2019-9-9 1:16 PM	121.5679	34.35021	0
2019-9-10 9:05 PM	121.23732	34.24823	0
2019-9-11 1:07 PM	121.08659	34.12697	0
2019-9-12 2:16 AM	121.06798	34.07995	0
2019-9-13 12:24 AM	120.74657	33.97803	0
2019-9-14 8:21 PM	120.87839	33.40489	0
2019-9-15 1:05 PM	121.06611	33.15848	0
2019-9-16 7:23 AM	121.58278	32.61668	0
2019-9-17 9:05 AM	121.46894	32.51528	0
2019-9-18 12:50 PM	121.62755	32.37949	0
2019-9-19 10:50 AM	121.93317	31.99467	0
2019-9-20 12:01 PM	123.04293	31.92456	0
2019-9-21 10:24 AM	122.30994	30.70487	0
2019-9-22 1:08 PM	122.44486	30.46088	0
2019-9-23 1:29 AM	122.47477	30.40315	0
2019-9-24 11:16 AM	122.99405	30.30932	0
2019-9-25 9:00 AM	123.30481	30.45899	0
2019-9-26 9:57 AM	123.58987	30.69281	0
2019-9-27 12:21 PM	123.73487	31.0931	0
2019-9-28 12:16 PM	124.03318	31.3588	0
2019-9-29 11:58 AM	124.21113	31.63291	0
2019-9-30 8:12 PM	124.10113	32.18181	0
2019-10-1 12:20 AM	124.13238	32.15703	0
2019-10-2 11:25 AM	123.94391	32.45332	0
2019-10-3 10:24 AM	123.82269	32.3771	0
2019-10-4 12:16 PM	123.19134	32.3985	0
2019-10-5 8:44 AM	123.02763	32.24847	0
2019-10-6 12:24 AM	122.98655	32.23935	0
2019-10-7 9:37 PM	123.10075	32.07595	0
2019-10-8 12:11 PM	123.23006	32.05805	0
2019-10-9 8:02 AM	123.66657	31.92584	0
2019-10-10 10:42 AM	124.03298	31.79715	0
2019-10-11 12:57 AM	124.41729	31.9469	0
2019-10-12 10:18 PM	125.47248	32.12831	0
2019-10-13 8:52 AM	125.79095	32.05002	0
2019-10-14 7:02 AM	126.39433	31.93756	0
2019-10-15 2:13 AM	126.83093	31.97213	0
2019-10-16 1:10 PM	127.84805	32.18798	0
2019-10-17 11:29 PM	128.11324	32.24856	0
2019-10-18 1:49 AM	128.13302	32.27409	0
2019-10-19 11:07 AM	128.21469	32.19493	0
2019-10-20 9:30 PM	129.64871	32.55341	0
2019-10-21 12:05 PM	128.89143	32.66631	0
2019-10-23 10:39 AM	128.94088	32.79081	0
2019-10-24 1:27 AM	128.93573	32.80977	0
2019-10-25 1:25 PM	128.86813	32.81583	0
2019-10-26 1:15 AM	128.40646	32.81931	0
