# Supplementary material for: Habitat use of loggerhead (Caretta caretta) and green (Chelonia mydas) turtles at the northern limit of their distribution range of the Northwest Pacific Ocean
Source: PLoS One. 2024 Apr 4;19(4):e0290202. doi: 10.1371/journal.pone.0290202 (PMC10994308; doi:10.1371/journal.pone.0290202)
Supplement: S1 File — (ZIP) [file pone.0290202.s003.zip › GT_KOR0148.csv]

timestamp	location-long	location-lat	height-above-msl
2021-8-26 12:00 PM	126.412756	33.244914	0
2021-8-27 11:07 PM	126.48222	33.21562	0
2021-8-28 8:26 PM	126.48771	33.22151	0
2021-8-29 1:45 AM	126.49162	33.22373	0
2021-8-30 8:54 AM	126.51663	33.23456	0
2021-9-1 1:36 AM	126.45481	33.22461	0
2021-9-2 9:57 AM	126.48144	33.2191	0
2021-9-4 8:03 PM	126.44272	33.23126	0
2021-9-5 10:10 AM	126.47064	33.22025	0
2021-9-6 9:49 AM	126.46684	33.2203	0
2021-9-8 9:21 PM	126.46598	33.22044	0
2021-9-9 10:41 PM	126.46787	33.22141	0
2021-9-10 10:04 AM	126.42494	33.21003	0
2021-9-11 9:29 AM	126.45782	33.21681	0
2021-9-12 9:02 AM	126.47779	33.22074	0
2021-9-13 11:35 PM	126.4482	33.23695	0
2021-9-14 10:09 PM	126.51314	33.19777	0
2021-9-16 9:17 AM	126.50026	33.21939	0
2021-9-17 9:44 PM	126.46072	33.23008	0
2021-9-18 9:11 PM	126.49359	33.22311	0
2021-9-19 10:22 AM	126.4762	33.21976	0
2021-9-20 9:51 PM	126.45704	33.2241	0
2021-9-21 9:13 PM	126.53245	33.22786	0
2021-9-22 1:08 PM	126.45782	33.22728	0
2021-9-24 12:26 PM	126.46822	33.22644	0
2021-9-26 9:47 AM	126.45783	33.23754	0
2021-9-28 2:17 AM	126.47016	33.22098	0
2021-9-29 9:32 AM	126.45859	33.21127	0
2021-10-2 12:08 PM	126.45295	33.22106	0
2021-10-3 11:12 AM	126.47606	33.22292	0
2021-10-5 11:49 AM	126.47863	33.21281	0
2021-10-6 11:10 AM	126.46356	33.22473	0
2021-10-7 11:48 AM	126.45901	33.22812	0
2021-10-9 9:50 PM	126.45667	33.22545	0
2021-10-12 1:28 AM	126.4513	33.22969	0
2021-10-15 11:23 AM	126.60998	33.23588	0
2021-10-17 9:25 AM	126.47149	33.20773	0
2021-10-18 11:00 AM	126.45466	33.22049	0
2021-10-19 1:45 AM	126.53702	33.16802	0
2021-10-20 1:34 AM	126.50648	33.17761	0
2021-10-21 10:56 AM	126.46963	33.22414	0
2021-10-23 8:23 PM	126.47459	33.21816	0
2021-10-25 10:56 AM	126.45969	33.22781	0
2021-10-26 10:59 AM	126.4582	33.22379	0
2021-10-27 9:38 PM	126.46395	33.23006	0
2021-10-28 1:13 AM	126.43959	33.21973	0
2021-10-29 9:35 PM	126.46939	33.22392	0
2021-10-31 12:21 PM	126.47047	33.22477	0
2021-11-2 1:37 PM	126.50381	33.20976	0
2021-11-3 10:10 AM	126.46756	33.2172	0
2021-11-8 9:04 PM	126.4754	33.21592	0
2021-11-9 10:15 AM	126.46757	33.22256	0
2021-11-10 8:37 PM	126.47447	33.21874	0
2021-11-11 2:19 PM	126.39475	33.198	0
2021-11-13 10:45 AM	126.48039	33.2237	0
2021-11-14 10:50 AM	126.47846	33.21528	0
2021-11-16 9:59 AM	126.47165	33.19411	0
2021-11-17 1:52 PM	126.45037	33.19559	0
2021-11-19 11:56 AM	126.48596	33.19261	0
2021-11-20 10:34 AM	126.48142	33.22217	0
2021-11-21 12:31 PM	126.50159	33.22425	0
2021-11-22 10:47 AM	126.47588	33.21603	0
2021-11-23 12:07 PM	126.42245	33.21986	0
2021-11-25 1:02 AM	126.57598	33.22344	0
2021-11-27 12:56 PM	126.43499	33.22641	0
2021-11-30 9:25 PM	126.4759	33.21373	0
2021-12-1 10:42 AM	126.47443	33.21335	0
2021-12-2 2:24 PM	126.47131	33.20971	0
2021-12-3 11:12 AM	126.47337	33.21715	0
2021-12-4 8:11 AM	126.50978	33.19442	0
2021-12-5 8:32 PM	126.47129	33.21382	0
2021-12-6 10:26 AM	126.49408	33.20668	0
2021-12-8 1:12 PM	126.44807	33.21017	0
2021-12-9 10:37 AM	126.42983	33.21996	0
2021-12-10 10:55 AM	126.48066	33.15931	0
2021-12-14 12:49 PM	126.49793	33.22544	0
2021-12-15 11:39 AM	126.46229	33.22469	0
2021-12-17 1:11 AM	126.51821	33.18225	0
2021-12-19 8:53 AM	126.53942	33.23677	0
2021-12-21 10:32 PM	126.64625	33.22426	0
2021-12-22 12:03 PM	126.62349	33.23371	0
2021-12-24 3:03 PM	126.64507	33.23652	0
2021-12-25 1:04 AM	126.65581	33.25202	0
2021-12-26 12:48 AM	126.64481	33.24853	0
2021-12-27 12:31 AM	126.6713	33.26572	0
2021-12-28 10:53 PM	126.64413	33.2433	0
2021-12-30 12:49 AM	126.66077	33.22597	0
2021-12-31 10:58 AM	126.63193	33.2273	0
2022-1-1 1:26 PM	126.65189	33.23002	0
2022-1-2 11:17 AM	126.64627	33.20786	0
2022-1-3 2:19 PM	126.64249	33.22658	0
2022-1-5 11:56 AM	126.64842	33.22913	0
2022-1-8 1:16 AM	126.66852	33.24955	0
2022-1-9 1:44 AM	126.64603	33.24171	0
2022-1-10 10:30 PM	126.65349	33.23934	0
2022-1-11 12:09 AM	126.64754	33.23506	0
2022-1-12 9:38 PM	126.51736	33.16686	0
2022-1-13 11:44 AM	126.61257	33.17525	0
2022-1-14 2:48 AM	126.65345	33.21611	0
2022-1-15 11:19 AM	126.64883	33.2382	0
2022-1-16 9:35 PM	126.62741	33.21948	0
2022-1-17 12:56 AM	126.6408	33.21129	0
2022-1-18 11:29 AM	126.71361	33.23325	0
2022-1-19 11:29 AM	126.65058	33.2356	0
2022-1-20 12:27 AM	126.64549	33.24365	0
2022-1-22 12:42 PM	126.62389	33.23039	0
2022-1-23 1:52 AM	126.68945	33.23243	0
2022-1-24 9:14 AM	126.6658	33.23459	0
2022-1-26 1:05 PM	126.64542	33.22942	0
2022-1-29 1:42 PM	126.64938	33.23195	0
2022-2-1 12:42 PM	126.66533	33.24128	0
2022-2-2 12:07 PM	126.64622	33.24055	0
2022-2-4 11:19 AM	126.64219	33.234	0
2022-2-6 12:52 PM	126.64714	33.24319	0
2022-2-7 8:33 PM	126.64784	33.23452	0
2022-2-10 12:50 PM	126.65052	33.22913	0
2022-2-13 9:28 AM	126.66971	33.26957	0
2022-2-17 9:11 AM	126.66253	33.2341	0
2022-2-19 9:32 AM	126.63109	33.23347	0
2022-2-20 11:03 AM	126.65075	33.22973	0
2022-2-21 11:16 AM	126.65981	33.22894	0
2022-2-22 12:01 PM	126.64723	33.22714	0
2022-2-24 9:32 AM	126.64215	33.22876	0
2022-2-27 10:33 AM	126.64316	33.22997	0
2022-2-28 1:35 PM	126.64973	33.22803	0
2022-3-2 8:25 PM	126.64637	33.22595	0
2022-3-3 2:39 PM	126.66629	33.22998	0
2022-3-4 9:33 AM	126.60957	33.21808	0
2022-3-5 10:47 AM	126.6506	33.22296	0
2022-3-6 12:05 PM	126.64903	33.23048	0
2022-3-10 9:23 AM	126.70692	33.20461	0
2022-3-11 9:21 AM	127.07178	33.22834	0
2022-3-12 10:56 AM	127.47196	33.13631	0
2022-3-13 1:40 AM	127.65647	33.07474	0
2022-3-14 2:11 AM	127.84988	32.95463	0
2022-3-15 12:39 AM	127.93733	32.64253	0
2022-3-16 2:25 AM	128.32709	32.52705	0
2022-3-17 12:31 AM	128.49285	32.37375	0
2022-3-18 12:41 AM	128.55592	32.42114	0
2022-3-19 12:15 AM	128.56121	32.41088	0
2022-3-20 1:44 AM	128.7862	32.52015	0
2022-3-21 12:29 AM	129.29955	32.64547	0
2022-3-22 2:50 AM	129.46209	32.41653	0
2022-3-23 12:50 AM	129.48398	32.46808	0
2022-3-24 2:27 AM	129.16127	32.38232	0
2022-3-25 1:45 AM	128.74505	32.12954	0
2022-3-26 2:01 AM	128.54984	32.70251	0
2022-3-27 2:42 AM	128.46208	32.70307	0
2022-3-28 1:06 PM	128.56907	32.71218	0
2022-3-31 10:17 AM	128.59165	32.73777	0
2022-4-1 10:03 AM	128.59848	32.70994	0
2022-4-2 2:26 AM	128.58356	32.74708	0
2022-4-3 10:22 PM	128.58655	32.72518	0
2022-4-4 9:22 PM	128.59106	32.73059	0
2022-4-5 8:51 PM	128.58068	32.72051	0
2022-4-7 10:15 AM	128.63689	32.71779	0
2022-4-8 9:46 AM	128.59755	32.64923	0
2022-4-9 10:23 AM	128.63342	32.56607	0
2022-4-10 7:50 PM	128.5655	32.6273	0
2022-4-11 10:00 AM	128.54056	32.64264	0
2022-4-12 10:19 AM	128.6042	32.70622	0
2022-4-13 1:11 PM	128.60533	32.71934	0
2022-4-16 9:23 PM	128.59668	32.70816	0
2022-4-17 9:23 PM	128.59432	32.71078	0
2022-4-18 8:52 PM	128.58776	32.71802	0
2022-4-19 10:08 AM	128.60314	32.70414	0
2022-4-20 11:21 AM	128.59155	32.73759	0
2022-4-21 11:19 AM	128.59869	32.73832	0
2022-4-22 9:32 AM	128.67067	32.56167	0
2022-4-23 1:29 AM	129.08137	32.2355	0
2022-4-24 12:05 AM	129.21198	31.97608	0
2022-4-25 1:51 AM	129.29129	31.16209	0
2022-4-26 1:33 AM	129.2379	31.02792	0
2022-4-27 12:23 AM	129.60046	31.03957	0
2022-4-28 1:42 AM	129.96966	30.98556	0
2022-4-29 9:48 AM	129.72339	31.30063	0
2022-4-30 12:03 AM	129.49344	31.20878	0
2022-5-1 12:42 PM	129.44896	31.2023	0
2022-5-2 1:57 AM	129.45333	31.20645	0
2022-5-3 12:29 PM	129.4469	31.21289	0
2022-5-4 10:32 AM	129.4504	31.19993	0
2022-5-7 11:40 AM	129.43469	31.19878	0
2022-5-9 12:20 AM	129.43362	31.21299	0
2022-5-11 2:10 AM	129.49036	31.20115	0
2022-5-12 12:45 AM	129.41713	31.2397	0
2022-5-13 12:23 AM	129.42485	31.21157	0
2022-5-14 8:12 AM	129.42297	31.22016	0
2022-5-16 9:50 AM	129.45698	31.20258	0
2022-5-17 1:03 PM	129.53068	31.22133	0
2022-5-18 11:14 AM	129.42948	31.19486	0
2022-5-19 2:22 PM	129.50035	31.16516	0
2022-5-20 9:47 AM	129.43925	31.1978	0
2022-5-21 11:37 AM	129.46981	31.22733	0
2022-5-22 12:04 PM	129.43278	31.17312	0
2022-5-23 8:58 AM	129.4006	31.21271	0
2022-5-24 11:38 AM	129.43166	31.17676	0
2022-5-26 3:14 AM	129.46621	31.25143	0
2022-5-27 11:07 AM	129.43305	31.23552	0
2022-5-28 10:25 AM	129.44519	31.19869	0
2022-5-29 12:58 AM	129.41981	31.21248	0
2022-5-30 8:43 AM	129.44133	31.22287	0
2022-5-31 11:57 AM	129.45441	31.21202	0
2022-6-1 12:21 AM	129.48593	31.21551	0
2022-6-2 11:39 AM	129.4653	31.20005	0
2022-6-3 9:35 AM	129.47252	31.21285	0
2022-6-4 12:38 AM	129.47098	31.17826	0
2022-6-5 1:04 AM	129.48462	31.19515	0
2022-6-6 9:07 AM	129.48343	31.19058	0
2022-6-8 8:59 AM	129.44943	31.22572	0
2022-6-10 1:18 PM	129.41149	31.19562	0
2022-6-11 12:51 PM	129.36061	31.21079	0
2022-6-12 11:16 AM	129.4107	31.23001	0
2022-6-14 9:27 AM	129.4072	31.20991	0
2022-6-15 12:58 AM	129.45745	31.18675	0
2022-6-16 10:39 AM	129.45633	31.2013	0
2022-6-18 11:07 AM	129.43857	31.1862	0
2022-6-19 11:36 AM	129.44492	31.20797	0
2022-6-20 12:59 PM	129.46242	31.20274	0
2022-6-21 2:08 AM	129.48874	31.2405	0
2022-6-23 12:27 PM	129.46296	31.2273	0
2022-6-24 11:42 AM	129.49283	31.22779	0
2022-6-25 11:51 AM	129.45085	31.20993	0
2022-6-26 10:10 AM	129.45803	31.20194	0
2022-6-27 1:18 PM	129.38561	31.19391	0
2022-6-28 1:02 PM	129.43927	31.19169	0
2022-6-29 12:19 AM	129.47121	31.22191	0
2022-6-30 1:00 PM	129.45203	31.2269	0
2022-7-1 11:00 AM	129.45056	31.20992	0
2022-7-2 12:13 PM	129.44348	31.19195	0
2022-7-4 12:04 AM	129.43511	31.25189	0
2022-7-5 11:44 AM	129.46931	31.20887	0
2022-7-6 10:10 AM	129.44094	31.20091	0
2022-7-8 9:42 AM	129.46956	31.19247	0
2022-7-9 9:10 AM	129.51094	31.2088	0
2022-7-10 12:24 PM	129.50246	31.25361	0
2022-7-11 10:07 AM	129.46099	31.20142	0
2022-7-12 9:48 AM	129.45009	31.20316	0
2022-7-13 9:49 AM	129.54897	31.2026	0
2022-7-14 9:54 AM	129.45659	31.21375	0
2022-7-15 9:42 AM	129.44443	31.20535	0
2022-7-16 8:43 AM	129.47281	31.22593	0
2022-7-17 12:03 PM	129.45943	31.20163	0
2022-7-18 10:32 AM	129.46488	31.19004	0
2022-7-19 10:00 AM	129.51179	31.17752	0
2022-7-20 12:42 PM	129.44361	31.19678	0
2022-7-21 12:20 PM	129.46468	31.20099	0
2022-7-22 10:06 AM	129.45202	31.2092	0
2022-7-25 2:07 AM	129.4416	31.26095	0
