# Supplementary material for: Habitat use of loggerhead (Caretta caretta) and green (Chelonia mydas) turtles at the northern limit of their distribution range of the Northwest Pacific Ocean
Source: PLoS One. 2024 Apr 4;19(4):e0290202. doi: 10.1371/journal.pone.0290202 (PMC10994308; doi:10.1371/journal.pone.0290202)
Supplement: S1 File — (ZIP) [file pone.0290202.s003.zip › LT_KOR0001.csv]

timestamp	location-long	location-lat	height-above-msl
2016-6-17 12:00 PM	127.793483	34.630647	0
2016-6-19 5:16 AM	127.83179	34.60602	0
2016-6-20 5:02 AM	127.90781	34.59569	0
2016-6-21 4:51 AM	127.83662	34.52764	0
2016-6-22 4:41 AM	127.8263	34.49945	0
2016-6-25 5:49 AM	127.85337	34.44941	0
2016-6-26 5:38 AM	127.89016	34.3296	0
2016-7-5 3:54 AM	127.88644	34.52688	0
2016-7-6 3:42 AM	127.90326	34.57358	0
2016-7-7 5:13 AM	127.87191	34.62573	0
2016-7-8 4:59 AM	127.8404	34.55792	0
2016-7-9 4:47 AM	127.85242	34.53583	0
2016-7-10 4:35 AM	127.79045	34.56162	0
2016-7-11 4:25 AM	127.77458	34.5576	0
2016-7-12 4:13 AM	127.7799	34.55919	0
2016-7-13 4:04 AM	127.65933	34.55051	0
2016-7-14 5:34 AM	127.69137	34.53657	0
2016-7-15 5:22 AM	127.72882	34.55089	0
2016-7-16 5:11 AM	127.74124	34.55602	0
2016-7-19 4:34 AM	127.67128	34.59754	0
2016-7-23 5:30 AM	127.72312	34.61065	0
