# Supplementary material for: Habitat use of loggerhead (Caretta caretta) and green (Chelonia mydas) turtles at the northern limit of their distribution range of the Northwest Pacific Ocean
Source: PLoS One. 2024 Apr 4;19(4):e0290202. doi: 10.1371/journal.pone.0290202 (PMC10994308; doi:10.1371/journal.pone.0290202)
Supplement: S1 File — (ZIP) [file pone.0290202.s003.zip › LT_KOR0008.csv]

timestamp	location-long	location-lat	height-above-msl
2017-9-28 9:27 PM	126.412755	33.244913	0
2017-9-29 7:15 PM	126.40961	33.23697	0
2017-9-30 12:20 PM	125.96941	33.23148	0
2017-10-1 1:44 PM	125.53801	33.03161	0
2017-10-2 7:55 AM	125.28522	32.91231	0
2017-10-3 9:37 PM	125.10661	32.0727	0
2017-10-4 1:27 AM	125.05191	32.01706	0
2017-10-5 2:02 PM	124.84864	31.4767	0
2017-10-6 11:59 AM	125.08375	31.166	0
2017-10-8 9:27 AM	124.75052	30.34366	0
2017-10-9 10:32 AM	124.98748	30.12436	0
2017-10-10 9:02 AM	125.33138	29.89619	0
2017-10-11 10:40 PM	126.03069	29.82594	0
2017-10-12 11:09 PM	126.68695	29.96737	0
2017-10-13 8:33 AM	126.85618	29.8934	0
2017-10-14 10:44 PM	127.76042	30.05319	0
2017-10-15 8:36 AM	127.84284	30.00387	0
2017-10-16 10:25 PM	129.10098	30.24505	0
2017-10-17 11:26 AM	129.73717	30.07719	0
2017-10-19 9:51 PM	129.94855	29.94896	0
2017-10-20 11:17 PM	130.5348	29.63152	0
2017-10-21 8:28 PM	131.3418	29.38932	0
2017-10-22 8:43 AM	131.60511	29.07717	0
2017-10-23 12:49 PM	132.42528	28.5596	0
2017-10-24 1:12 AM	132.48619	28.4435	0
2017-10-25 9:25 AM	132.31887	27.76231	0
2017-10-26 12:01 AM	132.09491	27.51583	0
2017-10-27 11:25 AM	131.46066	27.13138	0
2017-10-28 6:43 PM	130.94525	27.02728	0
2017-10-29 1:09 AM	130.85667	26.87913	0
2017-10-30 12:50 AM	130.45998	26.41108	0
2017-10-31 10:39 PM	129.76063	25.56807	0
2017-11-1 7:05 AM	129.50932	25.32105	0
2017-11-2 9:58 AM	128.8875	25.3504	0
2017-11-3 10:03 PM	127.9504	25.13978	0
2017-11-4 6:34 AM	127.63584	25.12624	0
2017-11-5 10:13 PM	126.27485	25.66595	0
2017-11-6 10:16 PM	126.26481	25.44736	0
2017-11-8 10:39 PM	127.35559	28.20574	0
2017-11-9 6:05 PM	127.70105	28.37535	0
2017-11-10 1:14 AM	127.91781	28.34505	0
2017-11-11 5:10 AM	128.34432	28.08338	0
2017-11-16 10:40 PM	128.47731	26.7306	0
2017-11-21 12:44 PM	127.93768	26.18562	0
2017-11-23 8:53 AM	127.92906	26.28184	0
2017-11-24 6:39 PM	127.93084	26.24373	0
2017-11-25 8:12 AM	127.89602	26.2583	0
2017-11-26 5:41 AM	127.89027	26.26988	0
2017-11-27 10:09 AM	127.91783	26.26854	0
2017-11-28 9:01 PM	127.94023	26.27041	0
2017-11-30 7:06 PM	127.95497	26.26291	0
2017-12-1 10:43 AM	127.92791	26.2754	0
2017-12-2 1:01 AM	127.94183	26.27156	0
2017-12-3 10:37 AM	127.95397	26.2693	0
2017-12-4 7:33 AM	127.8831	26.2512	0
2017-12-5 9:18 AM	127.94137	26.2742	0
2017-12-7 7:31 PM	127.99739	26.25765	0
2017-12-8 9:39 AM	127.9377	26.26904	0
2017-12-9 10:34 AM	127.93206	26.26873	0
2017-12-10 8:35 PM	127.95337	26.26905	0
2017-12-12 1:53 PM	127.98292	26.25339	0
2017-12-13 8:28 AM	127.87112	26.27079	0
2017-12-14 7:15 AM	127.9203	26.27153	0
2017-12-15 12:50 PM	127.95324	26.28301	0
2017-12-21 11:04 PM	127.93716	26.28556	0
2017-12-22 8:32 AM	127.92601	26.27582	0
2017-12-23 1:23 AM	127.92822	26.27293	0
2017-12-24 1:09 AM	127.94561	26.28119	0
