# Supplementary material for: Habitat use of loggerhead (Caretta caretta) and green (Chelonia mydas) turtles at the northern limit of their distribution range of the Northwest Pacific Ocean
Source: PLoS One. 2024 Apr 4;19(4):e0290202. doi: 10.1371/journal.pone.0290202 (PMC10994308; doi:10.1371/journal.pone.0290202)
Supplement: S1 File — (ZIP) [file pone.0290202.s003.zip › LT_KOR0091.csv]

timestamp	location-long	location-lat	height-above-msl
2018-8-29 2:12 AM	126.412755	33.244913	0
2018-8-30 10:39 PM	126.73137	32.99904	0
2018-8-31 11:40 AM	126.89665	33.10969	0
2018-9-1 11:46 PM	127.34658	33.33694	0
2018-9-2 9:14 PM	127.52052	33.5659	0
2018-9-3 6:56 AM	127.55315	33.70038	0
2018-9-4 8:56 PM	127.7727	34.05888	0
2018-9-5 11:08 PM	127.7437	34.05894	0
2018-9-6 12:13 PM	127.5824	33.96337	0
2018-9-7 6:06 AM	127.77659	33.98884	0
2018-9-8 1:03 AM	127.60345	33.98653	0
2018-9-9 1:38 AM	127.72989	33.76707	0
2018-9-10 12:20 AM	127.79349	33.61921	0
2018-9-11 1:37 AM	127.70904	33.58151	0
2018-9-12 8:24 AM	127.47979	33.82194	0
2018-9-13 8:02 AM	127.58144	34.04569	0
2018-9-14 11:07 PM	127.46775	34.26926	0
2018-9-15 9:13 PM	127.36554	34.10456	0
2018-9-16 12:55 PM	127.32855	33.92228	0
2018-9-17 7:37 AM	127.2828	33.65793	0
2018-9-18 10:02 AM	126.95519	33.39177	0
2018-9-19 1:31 PM	126.8942	33.32485	0
2018-9-20 10:08 AM	126.78936	33.21002	0
2018-9-21 8:32 AM	126.68538	33.01111	0
2018-9-22 10:47 AM	126.47659	32.74185	0
2018-9-23 9:11 AM	126.33092	32.7571	0
2018-9-24 10:23 AM	126.18198	32.90637	0
2018-9-25 11:56 AM	126.06029	32.95712	0
2018-9-26 12:48 AM	126.06182	32.99796	0
2018-9-27 8:49 AM	125.8745	33.21439	0
2018-9-28 1:45 AM	125.90957	33.27119	0
2018-9-29 1:24 AM	125.8741	33.35052	0
2018-9-30 1:42 AM	125.95141	33.40235	0
2018-10-1 1:01 AM	126.03517	33.36194	0
2018-10-2 12:47 AM	125.93285	33.40685	0
2018-10-3 12:47 AM	125.72531	33.47039	0
2018-10-4 8:26 AM	125.4561	33.29319	0
2018-10-5 1:07 AM	125.06707	33.28499	0
2018-10-6 9:43 AM	124.92476	32.74424	0
2018-10-8 12:40 AM	124.45046	32.66284	0
2018-10-9 12:21 AM	124.63389	32.40015	0
2018-10-10 1:38 AM	124.72268	32.21854	0
2018-10-11 9:38 AM	125.36715	32.15129	0
2018-10-12 12:53 AM	125.39	31.95525	0
