# Supplementary material for: Habitat use of loggerhead (Caretta caretta) and green (Chelonia mydas) turtles at the northern limit of their distribution range of the Northwest Pacific Ocean
Source: PLoS One. 2024 Apr 4;19(4):e0290202. doi: 10.1371/journal.pone.0290202 (PMC10994308; doi:10.1371/journal.pone.0290202)
Supplement: S1 File — (ZIP) [file pone.0290202.s003.zip › LT_KOR0092.csv]

timestamp	location-long	location-lat	height-above-msl
2018-8-29 2:12 AM	126.412755	33.244913	0
2018-10-17 10:52 PM	130.20012	35.21048	0
2018-10-18 10:07 AM	130.01333	35.33669	0
2018-10-19 1:49 AM	130.00947	35.52836	0
2018-10-20 12:45 PM	130.47286	35.41889	0
2018-10-21 6:01 AM	130.54486	35.23756	0
2018-10-22 10:22 PM	130.53454	35.16915	0
2018-10-23 7:46 PM	130.68236	35.1315	0
2018-10-24 9:36 PM	130.71433	35.09858	0
2018-10-25 9:11 PM	130.65177	35.154	0
2018-10-26 1:09 AM	130.68166	35.14914	0
2018-10-27 12:47 AM	131.04977	35.29709	0
2018-10-28 6:43 PM	131.97738	35.52395	0
2018-10-29 12:04 AM	131.71886	35.44201	0
2018-10-30 7:26 PM	131.82678	35.2675	0
2018-10-31 10:02 PM	131.85635	35.07291	0
2018-11-1 12:35 AM	131.873	35.04724	0
2018-11-2 11:32 PM	131.69371	34.80549	0
2018-11-3 7:18 PM	131.07176	34.73974	0
2018-11-4 8:09 PM	130.76654	34.76128	0
2018-11-5 9:11 AM	130.61921	34.82439	0
2018-11-6 6:43 PM	130.33163	35.14202	0
2018-11-7 1:56 AM	130.27674	35.15825	0
2018-11-8 8:32 AM	129.82052	35.32965	0
2018-11-9 6:08 PM	129.87864	35.62392	0
2018-11-10 10:30 AM	129.9021	35.76899	0
2018-11-11 7:27 PM	130.03231	35.83395	0
2018-11-12 12:01 AM	130.01825	35.79567	0
2018-11-13 1:31 AM	129.84253	35.75842	0
2018-11-14 10:46 PM	129.5994	35.75064	0
2018-11-15 12:53 AM	129.59967	35.74629	0
2018-11-16 1:37 AM	129.82089	35.61638	0
2018-11-17 7:29 AM	130.06531	35.41591	0
2018-11-18 12:00 AM	130.03894	35.17436	0
2018-11-19 5:27 AM	129.96919	34.76828	0
2018-11-20 6:55 AM	129.98287	34.53045	0
2018-11-21 8:53 PM	130.14024	34.3206	0
2018-11-22 11:44 PM	129.94862	34.04139	0
2018-11-23 11:06 AM	129.86508	33.92381	0
2018-11-24 10:09 AM	129.77787	33.8209	0
2018-11-25 10:09 AM	129.66059	33.64715	0
2018-11-26 8:24 PM	129.60877	33.83319	0
2018-11-27 10:21 AM	129.55114	33.77993	0
2018-11-28 9:06 PM	129.40928	33.68717	0
2018-11-29 2:00 PM	128.87069	33.57005	0
2018-11-30 11:26 AM	128.57705	33.43431	0
2018-12-1 11:36 AM	128.81525	33.48624	0
2018-12-2 11:34 PM	128.39978	33.55203	0
2018-12-3 12:04 PM	128.27322	33.55378	0
2018-12-4 8:43 AM	128.08171	33.54157	0
2018-12-5 10:20 PM	128.08648	33.23245	0
2018-12-6 12:11 AM	128.08272	33.23744	0
2018-12-7 7:31 PM	128.14765	32.73313	0
2018-12-8 6:48 AM	127.95593	32.70912	0
2018-12-9 8:14 AM	127.74059	32.64281	0
2018-12-10 10:11 AM	127.54202	32.558	0
2018-12-11 7:52 AM	127.36592	32.57304	0
2018-12-12 10:27 AM	127.35094	32.48783	0
2018-12-13 8:00 PM	127.23598	32.5262	0
2018-12-14 12:06 AM	127.20713	32.50755	0
2018-12-15 11:46 AM	127.06183	32.35837	0
2018-12-16 12:09 AM	127.00086	32.30195	0
2018-12-17 8:29 AM	127.00293	32.3299	0
2018-12-18 10:19 PM	126.96832	32.21557	0
2018-12-19 12:07 PM	126.9808	32.19159	0
2018-12-20 11:43 AM	126.83157	32.23894	0
2018-12-21 8:08 PM	126.6043	32.2389	0
2018-12-22 1:26 AM	126.56115	32.22703	0
2018-12-23 9:36 AM	126.53861	32.10482	0
2018-12-24 2:20 AM	126.4819	31.94815	0
2018-12-25 10:50 AM	126.66736	31.78172	0
2018-12-26 6:39 AM	126.62428	31.73696	0
2018-12-27 12:14 PM	126.75924	31.58781	0
2018-12-28 9:14 AM	126.81462	31.53621	0
2018-12-29 6:06 AM	126.8967	31.44467	0
2018-12-30 12:19 AM	126.91789	31.38416	0
2018-12-31 11:08 PM	126.86564	31.35055	0
2019-1-1 1:12 AM	126.86741	31.35248	0
2019-1-2 11:59 PM	126.85494	31.26358	0
2019-1-3 2:19 AM	126.86722	31.25118	0
2019-1-4 10:48 AM	126.81539	31.28594	0
2019-1-5 10:56 PM	126.89072	31.2146	0
2019-1-6 10:26 PM	126.95199	31.18373	0
2019-1-8 7:59 PM	127.00139	31.1314	0
2019-1-9 9:04 PM	127.08399	31.0815	0
2019-1-10 1:31 AM	127.0705	31.06887	0
2019-1-13 8:12 AM	127.11428	31.04063	0
2019-1-14 10:17 PM	127.24173	31.03692	0
2019-1-15 9:51 PM	127.38443	31.0585	0
2019-1-16 10:26 PM	127.68935	31.13209	0
2019-1-17 12:12 AM	127.7136	31.13483	0
2019-1-18 1:34 AM	127.99106	31.28387	0
2019-1-19 11:03 AM	128.13433	31.63345	0
2019-1-20 12:37 PM	128.10503	31.72757	0
2019-1-21 2:01 PM	127.92548	31.85957	0
2019-1-22 8:33 PM	127.62046	31.90262	0
2019-1-23 11:33 PM	127.41668	31.90281	0
2019-1-24 1:14 AM	127.397	31.90522	0
2019-1-25 10:30 PM	127.25476	31.86499	0
2019-1-26 11:52 PM	127.17527	31.87521	0
2019-1-27 12:38 AM	127.17882	31.87318	0
2019-1-28 9:03 AM	126.96904	31.96404	0
2019-1-30 7:02 PM	126.83038	31.95103	0
2019-1-31 11:09 AM	126.69901	31.92089	0
2019-2-1 11:04 PM	126.64097	31.80199	0
2019-2-2 2:05 AM	126.62188	31.78959	0
2019-2-3 9:15 AM	126.65045	31.78755	0
2019-2-4 9:26 PM	126.47631	31.76852	0
2019-2-5 7:34 PM	126.39196	31.77019	0
2019-2-6 2:10 AM	126.40593	31.77026	0
2019-2-7 8:24 AM	126.37617	31.75029	0
2019-2-8 11:29 PM	126.67345	31.63938	0
2019-2-9 10:17 AM	126.7529	31.57601	0
2019-2-10 1:45 PM	126.90664	31.41412	0
2019-2-11 10:45 AM	127.03309	31.27249	0
2019-2-12 7:58 PM	127.13559	31.27504	0
2019-2-13 10:46 AM	127.21105	31.28858	0
2019-2-14 12:53 PM	127.34764	31.26134	0
2019-2-15 12:45 AM	127.42177	31.2567	0
2019-2-16 2:04 AM	127.38362	31.19232	0
2019-2-17 10:32 AM	127.21861	31.08669	0
2019-2-18 10:08 PM	127.14798	31.11664	0
2019-2-19 9:51 PM	127.20235	31.05085	0
2019-2-20 12:39 AM	127.17451	31.05594	0
2019-2-21 9:03 AM	127.17816	30.96163	0
2019-2-22 1:04 AM	127.20889	30.96596	0
2019-2-23 1:13 PM	127.47262	30.99498	0
2019-2-24 9:01 AM	127.44985	31.03741	0
2019-2-25 2:19 AM	127.29997	31.0889	0
2019-2-26 12:52 AM	127.1827	31.18658	0
2019-2-27 11:11 AM	127.16057	31.32854	0
2019-2-28 1:10 PM	127.17792	31.43727	0
2019-3-1 9:36 PM	127.0332	31.46375	0
2019-3-2 7:48 PM	126.86647	31.60419	0
2019-3-3 7:33 PM	126.94736	31.85701	0
2019-3-4 12:36 PM	126.85652	31.98596	0
2019-3-5 8:29 AM	126.93613	32.09825	0
2019-3-6 8:11 AM	126.94496	32.31387	0
2019-3-7 8:28 PM	127.25928	32.5484	0
2019-3-8 2:24 AM	127.33006	32.55997	0
2019-3-9 12:58 AM	127.59507	32.76621	0
2019-3-10 12:02 AM	127.50939	33.0649	0
2019-3-11 12:17 AM	127.35251	33.18324	0
2019-3-12 9:08 PM	127.31169	33.09021	0
2019-3-13 9:22 PM	127.40945	32.98271	0
2019-3-14 7:59 AM	127.53469	32.96722	0
2019-3-15 12:15 AM	127.40778	32.77657	0
2019-3-16 10:14 AM	127.33194	32.57097	0
2019-3-17 12:48 PM	127.1992	32.46594	0
2019-3-18 1:39 AM	127.11752	32.5175	0
2019-3-19 10:26 AM	127.04738	32.66312	0
2019-3-20 7:09 AM	127.01752	32.69233	0
2019-3-21 10:13 PM	126.90886	32.52615	0
2019-3-22 1:15 PM	126.85513	32.48625	0
2019-3-23 1:04 AM	126.77639	32.43035	0
2019-3-24 12:17 AM	126.71456	32.27521	0
2019-3-25 12:56 PM	126.75292	32.20569	0
2019-3-26 1:16 AM	126.7984	32.1674	0
2019-3-27 11:22 AM	126.99645	32.2045	0
2019-3-28 1:28 PM	127.05437	32.25987	0
2019-3-29 11:25 AM	127.18373	32.30603	0
2019-3-30 1:09 AM	127.26318	32.24536	0
2019-3-31 1:40 AM	127.17092	32.09763	0
2019-4-1 1:51 AM	127.03697	32.00864	0
2019-4-2 8:29 PM	126.84326	32.11462	0
2019-4-3 10:17 AM	126.8464	32.15137	0
2019-4-4 7:55 PM	126.9547	32.27532	0
2019-4-5 12:04 AM	126.95048	32.27086	0
2019-4-6 8:32 PM	127.03573	32.58286	0
2019-4-7 7:32 PM	127.00071	32.67702	0
2019-4-8 8:35 AM	126.95509	32.73116	0
2019-4-9 11:26 PM	127.0779	32.90264	0
2019-4-10 10:38 AM	127.05512	32.85847	0
2019-4-11 2:21 AM	127.06921	32.81134	0
2019-4-12 8:13 PM	127.12875	32.68912	0
2019-4-13 10:43 AM	127.15082	32.65674	0
2019-4-14 11:56 AM	127.25962	32.72183	0
2019-4-15 7:09 AM	127.35325	32.70333	0
2019-4-16 2:17 AM	127.37389	32.70621	0
2019-4-17 8:54 PM	127.73337	32.92115	0
2019-4-18 1:39 AM	127.73357	33.01972	0
2019-4-19 10:36 PM	127.761	33.39485	0
2019-4-20 12:16 AM	127.75052	33.42235	0
2019-4-21 11:11 AM	128.08974	33.62997	0
2019-4-22 1:15 AM	128.29289	33.79825	0
2019-4-23 9:26 PM	128.91141	34.08392	0
2019-4-24 1:13 AM	129.00106	34.13205	0
2019-4-25 1:53 AM	129.22982	34.55172	0
2019-4-26 8:52 PM	129.24158	34.78583	0
2019-4-27 1:10 AM	129.31174	34.74615	0
2019-4-28 2:13 AM	129.27325	34.62742	0
2019-4-29 8:17 PM	128.97905	34.65047	0
2019-4-30 8:02 PM	128.88536	34.52565	0
2019-5-1 12:27 AM	128.91418	34.52675	0
2019-5-2 7:41 PM	129.28592	34.5526	0
2019-5-3 9:33 PM	129.25976	34.41042	0
2019-5-4 6:50 AM	129.21733	34.42418	0
2019-5-5 11:43 PM	129.25535	34.40282	0
2019-5-6 8:46 AM	129.19952	34.37343	0
2019-5-7 12:07 AM	129.18071	34.46939	0
2019-5-8 10:58 PM	129.34647	34.66465	0
2019-5-9 11:44 AM	129.27676	34.64957	0
2019-5-10 10:04 AM	129.35363	34.68081	0
2019-5-11 1:21 PM	129.33814	34.71119	0
2019-5-12 10:50 AM	129.33439	34.65417	0
2019-5-13 12:59 AM	129.28428	34.58962	0
2019-5-14 12:56 AM	129.22328	34.73386	0
2019-5-15 9:19 AM	129.32808	34.72173	0
2019-5-16 1:16 PM	129.40283	34.8418	0
2019-5-17 1:51 AM	129.44592	34.82797	0
2019-5-18 1:15 AM	129.48242	34.68755	0
2019-5-19 9:34 PM	129.41488	34.92515	0
2019-5-20 12:39 AM	129.42133	35.0021	0
2019-5-21 10:42 AM	129.52079	35.05179	0
2019-5-22 6:46 AM	129.59014	35.12581	0
2019-5-23 1:51 AM	129.71487	34.91106	0
2019-5-24 1:11 PM	130.15756	34.49914	0
2019-5-25 8:52 AM	130.46112	34.47684	0
2019-5-26 1:13 AM	130.54615	34.55626	0
2019-5-27 9:25 AM	130.84148	34.63536	0
2019-5-28 11:45 AM	130.91239	34.44283	0
2019-5-29 12:08 AM	130.82232	34.41569	0
2019-5-30 11:05 AM	130.55579	34.32503	0
2019-5-31 12:49 AM	130.5219	34.30313	0
2019-6-1 7:46 PM	130.3447	34.1462	0
2019-6-2 11:39 AM	130.32401	34.00562	0
2019-6-3 12:47 AM	130.12859	33.93271	0
2019-6-4 1:39 AM	129.89287	33.85198	0
2019-6-5 10:40 AM	129.55712	33.81179	0
2019-6-7 11:43 PM	129.06982	34.14152	0
2019-6-8 12:55 AM	129.07486	34.14207	0
2019-6-9 1:24 AM	128.99141	34.23874	0
2019-6-10 8:05 PM	129.08242	34.41197	0
2019-6-11 2:19 AM	129.14829	34.46548	0
2019-6-12 1:32 AM	129.16258	34.63953	0
2019-6-13 1:36 AM	129.28095	34.6511	0
2019-6-14 7:43 PM	129.22665	34.66693	0
2019-6-15 10:54 PM	129.28282	34.79996	0
2019-6-16 1:46 AM	129.31388	34.84087	0
2019-6-17 1:15 PM	129.22408	34.5236	0
2019-6-18 2:15 AM	129.22223	34.54455	0
2019-6-19 11:52 AM	129.10967	34.34736	0
2019-6-20 1:29 AM	129.12004	34.43337	0
2019-6-21 12:29 AM	129.13191	34.41852	0
2019-6-22 1:34 AM	129.14923	34.21055	0
2019-6-23 9:36 PM	129.11553	33.72507	0
2019-6-24 1:48 AM	129.1025	33.69052	0
2019-6-25 10:38 AM	128.84372	33.30823	0
2019-6-26 12:30 AM	128.62577	33.28785	0
2019-6-27 11:47 PM	128.3414	33.67547	0
2019-6-28 12:25 AM	128.33002	33.68827	0
2019-6-29 11:47 PM	128.16716	33.57732	0
2019-6-30 12:00 AM	128.16299	33.57431	0
2019-7-1 11:42 PM	128.16331	33.47653	0
2019-7-2 2:25 AM	128.16195	33.48349	0
2019-7-3 9:25 PM	128.35619	33.43835	0
2019-7-4 10:25 PM	128.45724	33.52487	0
2019-7-5 8:41 PM	128.53257	33.63868	0
2019-7-6 7:55 PM	128.53398	33.78	0
2019-7-7 2:18 AM	128.6297	33.80913	0
2019-7-8 10:24 PM	128.92319	33.85371	0
2019-7-9 12:39 AM	128.91598	33.84487	0
2019-7-10 12:39 AM	128.86935	33.73819	0
2019-7-11 12:16 AM	128.94724	33.70354	0
2019-7-12 7:18 PM	128.79418	33.45488	0
2019-7-13 1:14 AM	128.78574	33.4321	0
2019-7-14 11:18 PM	128.59634	33.44375	0
2019-7-15 10:40 AM	128.34758	33.47348	0
2019-7-16 11:33 AM	128.09014	33.58563	0
2019-7-17 10:00 PM	128.18962	33.99741	0
2019-7-18 1:13 AM	128.28388	34.03591	0
2019-7-19 10:32 AM	129.02942	34.16449	0
2019-7-20 12:33 AM	129.11989	34.43663	0
2019-7-21 12:08 PM	129.50276	34.78276	0
2019-7-22 11:08 AM	129.53284	34.90867	0
2019-7-23 1:50 AM	129.59931	35.07694	0
2019-8-21 9:36 PM	129.71656	37.40517	0
2019-8-22 9:38 AM	129.79052	37.55758	0
2019-8-23 10:26 AM	129.80293	37.85436	0
2019-8-24 11:22 AM	129.76871	38.10437	0
2019-8-25 1:27 PM	129.74289	38.47254	0
2019-8-26 12:29 PM	129.74125	38.72942	0
2019-8-27 9:31 PM	129.87906	38.70212	0
2019-8-28 1:36 AM	129.90725	38.70193	0
2019-8-29 1:34 AM	129.92738	38.56867	0
2019-8-31 10:55 AM	129.84266	38.3047	0
2019-9-1 9:08 PM	129.7137	38.46308	0
2019-9-2 7:15 PM	129.61565	38.79672	0
2019-9-3 8:43 PM	129.73333	39.16962	0
2019-9-4 1:16 AM	129.75031	39.22444	0
2019-9-5 1:54 AM	129.89211	39.33138	0
2019-9-6 11:25 AM	130.42481	39.32784	0
2019-9-7 11:20 AM	130.855	39.156	0
2019-9-8 9:39 PM	131.09228	38.36447	0
2019-9-9 12:20 AM	131.11565	38.27487	0
2019-9-10 1:37 AM	131.23777	37.61006	0
2019-9-11 12:37 AM	131.78549	36.79837	0
