# Supplementary material for: Habitat use of loggerhead (Caretta caretta) and green (Chelonia mydas) turtles at the northern limit of their distribution range of the Northwest Pacific Ocean
Source: PLoS One. 2024 Apr 4;19(4):e0290202. doi: 10.1371/journal.pone.0290202 (PMC10994308; doi:10.1371/journal.pone.0290202)
Supplement: S1 File — (ZIP) [file pone.0290202.s003.zip › LT_KOR0149.csv]

timestamp	location-long	location-lat	height-above-msl
2021-8-26 12:00 PM	126.412756	33.244914	0
2021-8-27 12:21 AM	126.07473	33.20901	0
2021-8-28 2:03 AM	126.12818	33.72148	0
2021-8-29 11:59 PM	126.07227	34.14425	0
2021-8-30 2:15 AM	126.1129	34.12101	0
2021-8-31 1:03 AM	125.89771	33.90677	0
2021-9-1 12:13 AM	125.71967	33.83087	0
2021-9-2 12:58 AM	125.53978	33.93543	0
2021-9-3 11:53 PM	125.24617	33.80377	0
2021-9-4 1:28 AM	125.28025	33.79358	0
2021-9-5 9:19 AM	125.26178	33.5296	0
2021-9-6 9:50 AM	125.27964	33.4031	0
2021-9-7 2:00 AM	125.2639	33.39676	0
2021-9-8 10:22 AM	125.1971	33.30813	0
2021-9-9 2:20 PM	125.01117	33.32354	0
2021-9-10 9:28 AM	124.9147	33.43933	0
2021-9-11 9:49 AM	124.78127	33.45885	0
2021-9-12 11:41 AM	124.71045	33.50944	0
2021-9-13 11:58 AM	124.58746	33.54602	0
2021-9-14 1:13 AM	124.52321	33.58641	0
2021-9-15 11:23 PM	124.13151	33.42151	0
2021-9-16 11:51 AM	123.93557	33.40953	0
2021-9-17 8:49 AM	123.95741	33.2567	0
2021-9-18 1:10 AM	124.07132	33.21864	0
2021-9-19 10:21 AM	124.47685	32.81382	0
2021-9-20 8:54 AM	124.72817	32.6951	0
2021-9-21 12:05 AM	124.89753	32.70879	0
2021-9-22 1:23 AM	125.19915	32.69358	0
2021-9-23 10:52 AM	125.42141	32.55934	0
2021-9-24 2:43 PM	125.46373	32.47165	0
2021-9-25 12:49 PM	125.58505	32.44589	0
2021-9-26 9:06 AM	125.67566	32.46004	0
2021-9-27 10:12 AM	125.82705	32.4511	0
2021-9-28 12:51 AM	125.84248	32.50597	0
2021-9-29 2:20 AM	125.61544	32.73124	0
2021-9-30 9:43 AM	125.31784	32.97625	0
2021-10-1 11:37 PM	125.16839	33.08308	0
2021-10-2 9:14 AM	125.16327	33.07361	0
2021-10-3 10:06 AM	124.99991	33.05898	0
2021-10-4 8:17 AM	124.84752	33.03698	0
2021-10-5 11:08 AM	124.77015	33.00078	0
2021-10-6 2:03 AM	124.65151	33.07678	0
2021-10-7 1:41 AM	124.74028	33.18858	0
2021-10-8 12:52 AM	124.70521	33.37472	0
2021-10-9 2:34 AM	124.63676	33.62722	0
2021-10-10 1:48 AM	124.63169	33.80129	0
2021-10-11 1:52 AM	124.51059	33.90489	0
2021-10-12 12:47 AM	124.3867	33.9443	0
2021-10-13 1:22 AM	124.33053	33.84604	0
2021-10-14 12:54 AM	124.36543	33.8148	0
2021-10-15 2:16 AM	124.42378	33.82967	0
2021-10-16 11:48 PM	124.39571	33.718	0
2021-10-17 11:07 PM	124.48071	33.83582	0
2021-10-18 3:35 AM	124.50682	33.86533	0
2021-10-19 3:22 AM	124.74129	33.95146	0
2021-10-20 12:29 AM	124.76348	33.76062	0
2021-10-21 12:41 AM	124.66309	33.60777	0
2021-10-22 2:49 AM	124.61367	33.49096	0
2021-10-23 2:48 AM	124.62828	33.29786	0
2021-10-24 12:45 AM	124.49617	33.19851	0
2021-10-25 2:08 AM	124.61909	33.06216	0
2021-10-26 11:45 PM	124.94988	32.8961	0
2021-10-27 10:40 AM	125.03633	32.86834	0
2021-10-28 8:33 AM	125.24249	32.75884	0
2021-10-29 1:25 AM	125.40678	32.8441	0
2021-10-30 12:33 AM	125.54827	32.87334	0
2021-10-31 12:52 AM	125.72101	32.77097	0
2021-11-1 12:03 AM	125.57984	32.87941	0
2021-11-2 11:46 PM	125.29638	32.85832	0
2021-11-3 11:39 PM	125.23228	32.93021	0
2021-11-4 1:57 AM	125.20712	32.97857	0
2021-11-5 3:19 AM	125.08962	33.03699	0
2021-11-6 11:00 PM	125.1803	33.22595	0
2021-11-7 12:40 AM	125.14606	33.22253	0
2021-11-8 12:30 AM	125.29754	33.33981	0
2021-11-9 2:29 AM	125.17838	33.24972	0
2021-11-10 11:16 PM	124.95279	33.05451	0
2021-11-11 11:16 AM	124.96105	32.93888	0
2021-11-12 12:30 AM	124.8971	32.75327	0
2021-11-13 1:04 PM	124.93657	32.34016	0
2021-11-26 8:59 AM	124.91894	32.38373	0
2021-11-27 9:47 AM	124.74753	32.25896	0
2021-11-28 9:35 AM	124.579	32.26014	0
2021-11-29 9:23 AM	124.54301	32.33385	0
2021-11-30 11:46 AM	124.87626	32.15157	0
2021-12-1 12:52 PM	124.97216	31.80018	0
2021-12-2 11:57 AM	125.13239	31.70357	0
2021-12-3 1:13 PM	125.29094	31.49904	0
2021-12-4 2:00 PM	125.28235	31.36648	0
2021-12-5 10:56 AM	125.3603	31.29321	0
2021-12-6 12:11 PM	125.34811	31.21344	0
2021-12-7 11:08 AM	125.30957	31.06665	0
2021-12-8 10:56 AM	125.15839	30.9956	0
2021-12-9 12:01 PM	125.04816	30.99682	0
2021-12-10 11:32 AM	125.06973	30.90974	0
2021-12-11 11:02 AM	125.02941	30.83248	0
2021-12-12 2:46 AM	125.07345	30.77345	0
