# Supplementary material for: Habitat use of loggerhead (Caretta caretta) and green (Chelonia mydas) turtles at the northern limit of their distribution range of the Northwest Pacific Ocean
Source: PLoS One. 2024 Apr 4;19(4):e0290202. doi: 10.1371/journal.pone.0290202 (PMC10994308; doi:10.1371/journal.pone.0290202)
Supplement: S1 File — (ZIP) [file pone.0290202.s003.zip › LT_KOR0151.csv]

timestamp	location-long	location-lat	height-above-msl
2021-8-26 12:00 PM	126.41276	33.24491	0
2021-8-27 9:45 AM	126.50034	32.96305	0
2021-8-28 9:34 AM	127.03538	32.94293	0
2021-8-29 1:20 AM	127.24150	33.05945	0
2021-8-30 9:26 AM	127.71929	33.65319	0
2021-8-31 10:43 AM	128.32386	33.82200	0
2021-9-1 12:26 AM	128.69484	34.04952	0
2021-9-2 9:34 AM	128.97571	34.42705	0
2021-9-3 1:41 AM	128.94552	34.68020	0
2021-9-4 9:33 AM	128.83408	34.52865	0
2021-9-5 12:35 AM	128.97405	34.54941	0
2021-9-6 12:21 AM	128.97140	34.50953	0
2021-9-7 10:36 AM	128.73652	34.43889	0
2021-9-8 8:31 AM	128.80907	34.25323	0
2021-9-9 10:19 AM	128.83551	34.23393	0
2021-9-10 9:51 AM	128.98998	34.19892	0
2021-9-11 12:36 AM	129.10570	34.33760	0
2021-9-12 9:39 AM	129.00230	34.75194	0
2021-9-13 8:45 AM	128.96196	34.79006	0
2021-9-14 10:26 AM	128.87790	34.75122	0
2021-9-15 9:47 AM	128.81006	34.57765	0
2021-9-16 11:26 AM	128.58045	34.36548	0
2021-9-17 1:21 AM	128.65466	34.29827	0
2021-9-18 12:32 PM	128.66810	34.17500	0
2021-9-19 11:02 AM	128.86219	34.29265	0
2021-9-20 12:23 AM	128.93451	34.39596	0
2021-9-21 12:03 AM	128.95142	34.47778	0
2021-9-22 12:12 AM	129.16694	34.65817	0
2021-9-23 9:11 AM	129.29775	35.08259	0
2021-9-24 11:47 AM	129.69764	35.54344	0
2021-9-25 12:06 PM	129.72313	35.86063	0
2021-9-26 1:19 AM	129.62454	36.00456	0
2021-9-27 9:18 AM	129.68450	35.96539	0
2021-9-28 9:43 AM	129.78429	36.21104	0
2021-9-29 10:20 AM	129.60013	36.50018	0
2021-9-30 10:23 AM	129.70635	36.73907	0
2021-10-1 11:00 AM	129.66301	36.79383	0
2021-10-2 11:30 AM	129.65456	36.91023	0
2021-10-3 10:27 PM	129.49260	37.37922	0
2021-10-4 8:45 AM	129.47057	37.55963	0
2021-10-5 2:48 AM	129.49041	37.86401	0
2021-10-6 10:34 AM	129.41361	38.40321	0
2021-10-7 1:39 AM	129.30337	38.44260	0
2021-10-8 2:15 AM	129.22086	38.26384	0
2021-10-9 10:39 AM	129.36702	38.37120	0
2021-10-10 12:11 AM	129.46968	38.48162	0
2021-10-11 12:35 AM	130.00440	38.56182	0
2021-10-12 10:56 AM	130.35628	38.55091	0
2021-10-13 10:41 AM	130.30512	38.28929	0
2021-10-14 8:51 AM	130.26069	38.04291	0
2021-10-15 12:06 AM	130.23800	37.89842	0
2021-10-16 1:49 AM	129.72096	37.86326	0
2021-10-17 2:07 AM	129.62924	37.64566	0
2021-10-18 1:52 AM	129.44552	37.58074	0
2021-10-19 1:43 AM	129.21780	37.53317	0
2021-10-20 12:31 AM	129.30670	37.39620	0
2021-10-21 11:02 AM	129.22366	37.43029	0
2021-10-22 12:48 PM	129.23558	37.52159	0
2021-10-23 8:23 PM	129.27412	37.43517	0
2021-10-24 12:05 PM	129.45976	37.30901	0
2021-10-25 10:44 AM	129.47570	37.48214	0
2021-10-26 8:30 AM	129.31992	37.73534	0
2021-10-27 7:57 AM	129.25557	37.63601	0
2021-10-28 12:04 AM	129.13094	37.66585	0
2021-10-29 10:14 AM	129.19510	37.47337	0
2021-10-30 11:59 AM	129.20847	37.54312	0
2021-10-31 10:03 AM	129.16254	37.55567	0
2021-11-1 9:36 AM	129.02832	37.77251	0
2021-11-2 2:40 AM	128.97552	37.86182	0
2021-11-3 8:34 AM	129.02585	37.80100	0
2021-11-4 1:57 AM	129.04061	37.79355	0
2021-11-5 1:02 AM	129.08634	37.71245	0
2021-11-6 2:08 AM	128.94042	37.84107	0
2021-11-7 8:46 AM	128.95851	37.85140	0
2021-11-8 9:58 AM	129.10566	37.68020	0
2021-11-9 9:35 AM	129.26325	37.47527	0
2021-11-10 1:39 AM	129.34295	37.28585	0
2021-11-11 9:36 AM	129.45083	37.06983	0
2021-11-12 1:55 AM	129.63156	36.98460	0
2021-11-13 12:32 AM	129.67011	37.17797	0
2021-11-14 8:56 AM	129.31490	37.64113	0
2021-11-15 1:33 AM	129.06201	37.85501	0
2021-11-16 2:51 AM	128.98101	37.86206	0
2021-11-17 12:52 AM	128.81439	37.95210	0
2021-11-18 9:08 AM	128.90190	37.87758	0
2021-11-19 11:34 AM	128.92646	37.84486	0
2021-11-20 9:56 AM	128.92164	37.86692	0
2021-11-21 9:36 AM	129.05502	37.68854	0
2021-11-22 9:04 AM	129.24483	37.42580	0
2021-11-23 10:39 AM	129.45638	37.22547	0
2021-11-24 12:22 AM	129.36021	37.43856	0
2021-11-25 12:32 AM	129.39502	37.29451	0
2021-11-26 8:57 AM	129.25675	37.38931	0
2021-11-27 12:41 AM	129.24421	37.40115	0
2021-11-28 9:37 AM	129.25194	37.39129	0
2021-11-29 11:39 AM	129.40475	37.37706	0
2021-11-30 1:44 AM	129.24331	37.61253	0
2021-12-1 2:39 AM	129.01571	37.75095	0
2021-12-2 12:43 AM	129.03616	37.73567	0
2021-12-3 12:21 AM	129.14573	37.56101	0
2021-12-4 2:35 AM	129.15048	37.58012	0
2021-12-5 12:41 PM	129.10819	37.62347	0
2021-12-6 11:37 AM	129.14947	37.65963	0
2021-12-7 1:26 AM	129.08756	37.85280	0
2021-12-8 9:30 AM	128.86551	38.30001	0
2021-12-9 8:41 AM	128.84878	38.57936	0
2021-12-10 8:22 AM	129.01294	38.81091	0
2021-12-11 8:42 AM	129.27645	38.86512	0
2021-12-12 9:00 AM	129.94551	38.80867	0
2021-12-13 12:50 AM	130.32488	38.62799	0
2021-12-14 2:13 AM	130.83488	38.40154	0
2021-12-16 12:48 AM	131.56156	37.81509	0
2021-12-17 3:19 AM	131.73160	37.51750	0
2021-12-18 10:54 AM	132.05350	37.41416	0
2021-12-19 1:27 AM	132.47949	37.33675	0
2021-12-20 1:53 AM	133.08689	37.00340	0
2021-12-21 2:33 AM	133.57579	36.90600	0
2021-12-22 12:25 AM	133.70540	36.88155	0
2021-12-23 1:49 AM	134.02310	36.92945	0
2021-12-24 11:04 AM	134.36328	36.62090	0
2021-12-25 1:54 AM	134.53510	36.48965	0
2021-12-26 1:30 AM	134.83446	36.23583	0
2021-12-27 12:20 AM	135.10038	36.00485	0
2021-12-28 12:01 AM	135.48540	35.68710	0
2021-12-29 10:35 PM	135.47201	35.63464	0
2021-12-31 10:58 AM	135.24735	35.63298	0
2022-1-1 9:34 AM	135.30763	35.65671	0
2022-1-2 11:19 AM	135.28664	35.66069	0
2022-1-3 1:41 AM	135.30674	35.65509	0
2022-1-4 9:03 AM	135.26476	35.76539	0
2022-1-5 10:16 AM	135.17320	35.83141	0
2022-1-6 12:25 PM	134.86803	35.73277	0
2022-1-7 10:05 AM	134.61383	35.67306	0
2022-1-8 7:30 PM	134.30281	35.62453	0
2022-1-9 10:32 AM	134.26269	35.60627	0
2022-1-10 11:05 AM	134.04378	35.54079	0
2022-1-11 12:08 AM	133.88847	35.56007	0
2022-1-12 9:36 AM	133.81324	35.55844	0
2022-1-13 8:56 AM	133.74348	35.55133	0
2022-1-14 8:31 AM	133.59727	35.53904	0
2022-1-15 11:53 AM	133.31249	35.54869	0
2022-1-16 10:08 AM	133.19466	35.64475	0
2022-1-17 8:08 AM	133.01399	35.56299	0
2022-1-20 11:46 AM	132.42158	35.20100	0
2022-1-21 3:01 AM	132.23106	35.08474	0
2022-1-22 11:00 PM	131.91485	34.80579	0
2022-1-23 12:24 PM	131.80720	34.77065	0
2022-1-24 12:03 PM	131.47600	34.59041	0
2022-1-25 8:48 AM	131.29269	34.47523	0
2022-1-26 10:35 AM	131.19571	34.46580	0
2022-1-27 11:39 AM	131.08332	34.42702	0
2022-1-28 2:39 AM	130.91817	34.43020	0
2022-1-29 1:27 AM	130.75091	34.33040	0
2022-1-30 10:04 AM	130.72213	34.14357	0
2022-1-31 8:47 AM	130.69753	34.12527	0
2022-2-1 12:17 PM	130.67332	33.95861	0
2022-2-2 1:03 AM	130.64995	33.91097	0
2022-2-3 11:48 AM	130.41476	33.83032	0
2022-2-4 9:39 AM	130.35053	33.67074	0
2022-2-5 11:29 AM	130.18305	33.66935	0
2022-2-6 2:07 AM	130.07074	33.61126	0
2022-2-7 10:57 AM	129.93104	33.55779	0
2022-2-8 10:27 AM	129.75429	33.50352	0
2022-2-9 1:16 PM	129.49707	33.41667	0
2022-2-10 1:29 AM	129.46029	33.36695	0
2022-2-11 2:16 AM	129.48711	33.37731	0
2022-2-13 11:16 AM	129.44035	33.40377	0
2022-2-15 9:07 AM	129.41453	33.43795	0
2022-2-16 8:02 AM	129.33309	33.29056	0
2022-2-17 2:05 PM	129.38028	33.04076	0
2022-2-18 8:26 PM	129.10981	32.88807	0
2022-2-19 12:16 PM	129.26161	32.76176	0
2022-2-20 11:12 AM	129.28113	32.40767	0
2022-2-21 9:33 PM	129.34308	32.06033	0
2022-2-22 8:16 AM	129.21689	31.93629	0
2022-2-23 9:19 AM	129.03611	31.36330	0
2022-2-24 9:00 AM	129.39666	30.83561	0
2022-2-25 9:07 AM	129.14889	30.54424	0
2022-2-26 7:49 AM	129.37426	30.24804	0
2022-2-27 12:41 AM	129.37121	30.12099	0
2022-2-28 12:18 AM	129.18913	30.04302	0
2022-3-1 12:06 AM	129.26354	30.04329	0
2022-3-2 9:53 AM	129.55611	30.27158	0
2022-3-3 9:20 AM	129.81167	30.34457	0
2022-3-4 2:18 AM	130.09378	30.11204	0
2022-3-5 12:18 AM	130.50805	30.05743	0
2022-3-6 1:03 AM	130.99537	30.24256	0
2022-3-7 12:33 PM	130.69675	30.29980	0
2022-3-8 12:59 AM	130.60645	30.22400	0
2022-3-9 10:45 AM	130.65953	30.09552	0
2022-3-10 12:44 AM	130.60997	30.20566	0
2022-3-11 1:37 AM	130.40925	30.26099	0
2022-3-12 9:17 AM	130.75823	30.11213	0
2022-3-13 12:11 PM	130.85027	30.25644	0
2022-3-14 8:50 AM	130.85117	30.32001	0
2022-3-15 8:16 PM	130.86716	30.51496	0
2022-3-16 9:20 PM	130.92154	30.74875	0
2022-3-17 9:57 AM	131.12804	31.02485	0
2022-3-18 8:57 AM	131.37738	31.16263	0
2022-3-19 9:32 AM	131.07629	31.23470	0
2022-3-20 12:52 AM	130.99800	31.17902	0
2022-3-22 12:58 AM	130.67149	31.03187	0
2022-3-23 12:13 AM	130.92903	31.02224	0
2022-3-24 11:52 AM	131.09932	31.03625	0
2022-3-25 12:35 AM	130.70802	30.94462	0
2022-3-26 12:30 AM	130.66231	30.99348	0
2022-3-27 1:03 AM	130.81752	31.00855	0
2022-3-28 1:45 AM	130.72525	31.01777	0
2022-3-29 12:24 AM	130.75840	31.05662	0
2022-3-30 11:22 AM	131.03276	31.04307	0
2022-3-31 10:56 AM	130.86859	31.08794	0
2022-4-1 1:03 PM	130.66319	31.04429	0
2022-4-2 9:46 AM	130.48582	31.17711	0
2022-4-3 12:26 AM	130.34718	31.22836	0
2022-4-4 12:15 AM	130.10686	31.34853	0
2022-4-5 1:17 PM	129.94605	31.08819	0
2022-4-6 11:00 AM	129.47503	31.18451	0
2022-4-7 12:43 PM	129.32024	31.23669	0
2022-4-8 11:23 AM	129.04786	31.17154	0
2022-4-9 11:11 AM	128.82839	30.95706	0
2022-4-10 12:42 AM	128.77549	30.91748	0
2022-4-11 10:08 AM	128.36067	31.12158	0
2022-4-12 11:25 AM	128.44554	31.32876	0
2022-4-13 1:50 AM	128.55094	31.39982	0
2022-4-14 1:40 AM	128.63571	31.45631	0
2022-4-15 3:04 AM	128.72399	31.58735	0
2022-4-16 9:43 AM	128.72748	31.73253	0
2022-4-17 2:10 AM	128.28277	32.01434	0
2022-4-18 12:54 AM	128.26757	32.33347	0
2022-4-19 10:03 AM	128.22355	32.86925	0
2022-4-20 2:43 AM	128.16627	33.06187	0
2022-4-21 12:04 AM	128.10557	33.03333	0
2022-4-22 1:42 AM	128.19221	32.98500	0
2022-4-23 2:31 AM	128.22311	32.99268	0
2022-4-24 2:58 AM	128.20362	33.04075	0
2022-4-25 12:59 AM	128.27933	33.03383	0
2022-4-26 12:53 AM	128.42640	33.09255	0
2022-4-27 2:01 AM	128.47939	32.96106	0
2022-4-28 2:10 AM	128.29586	32.98559	0
2022-4-29 12:07 AM	128.23458	33.12427	0
2022-4-30 12:58 AM	127.98802	33.22026	0
2022-5-1 12:25 AM	127.77238	33.17141	0
2022-5-2 1:25 AM	127.58734	33.17721	0
2022-5-3 2:51 AM	127.24779	33.30143	0
2022-5-4 2:39 AM	127.16122	33.44854	0
2022-5-5 8:59 AM	127.19797	33.53147	0
2022-5-6 2:17 AM	127.20597	33.62562	0
2022-5-7 1:52 AM	127.52940	33.62899	0
2022-5-8 1:34 AM	127.51771	33.60618	0
2022-5-9 12:26 AM	127.58998	33.59237	0
2022-5-10 1:43 AM	127.64905	33.52933	0
2022-5-11 2:57 AM	128.12689	33.57448	0
2022-5-12 2:43 AM	128.43421	33.68529	0
2022-5-13 2:18 AM	128.49921	33.66475	0
2022-5-14 12:33 AM	128.49808	33.69875	0
2022-5-15 1:37 AM	128.50260	33.64527	0
2022-5-16 12:30 AM	128.57287	33.66447	0
2022-5-17 12:10 AM	128.69413	33.57327	0
2022-5-18 1:36 AM	128.55996	33.40666	0
2022-5-19 2:43 AM	128.57432	33.51382	0
2022-5-20 2:49 AM	128.20058	33.56681	0
2022-5-21 2:40 AM	127.93499	33.45714	0
2022-5-22 2:22 AM	127.96834	33.42615	0
2022-5-23 12:26 AM	127.83203	33.39484	0
2022-5-24 12:20 AM	127.73508	33.32717	0
2022-5-25 12:18 AM	127.62499	33.35792	0
2022-5-26 12:23 AM	127.67207	33.39107	0
2022-5-27 12:52 AM	127.81967	33.38382	0
2022-5-28 2:07 AM	127.85637	33.40381	0
2022-5-29 1:00 AM	127.91875	33.40139	0
2022-5-30 12:48 AM	127.83992	33.36250	0
2022-5-31 2:01 AM	127.62651	33.44683	0
2022-6-1 1:40 AM	127.58979	33.58384	0
2022-6-2 3:34 AM	127.51865	33.61521	0
2022-6-3 1:46 AM	127.51240	33.54090	0
2022-6-4 2:15 AM	127.44089	33.49465	0
2022-6-5 12:43 AM	127.42972	33.62820	0
2022-6-6 2:44 AM	127.40926	33.70755	0
2022-6-7 2:32 AM	127.42352	33.67897	0
2022-6-8 12:37 AM	127.43296	33.54346	0
2022-6-9 2:12 AM	127.34331	33.53620	0
2022-6-11 12:02 AM	127.24444	33.57632	0
2022-6-12 1:33 AM	127.15804	33.48313	0
2022-6-13 12:50 AM	127.00378	33.26229	0
2022-6-14 1:04 AM	126.98295	33.19553	0
2022-6-15 1:01 AM	127.11116	33.14186	0
2022-6-16 2:15 AM	127.23498	33.15696	0
2022-6-17 2:44 AM	127.36203	33.16251	0
2022-6-18 12:46 AM	127.53492	33.20769	0
2022-6-19 2:03 AM	127.83589	33.44974	0
2022-6-20 2:30 AM	127.92036	33.68210	0
2022-6-21 12:29 AM	128.00627	33.80680	0
2022-6-22 1:13 AM	128.20197	33.83290	0
2022-6-23 2:36 AM	128.42670	33.87996	0
2022-6-24 2:29 AM	128.81011	34.03721	0
2022-6-25 2:14 AM	129.00959	34.21879	0
2022-6-26 12:25 AM	129.17419	34.51280	0
2022-6-27 12:10 AM	129.21634	34.80173	0
2022-6-28 2:16 AM	129.40886	35.04212	0
2022-6-29 1:55 AM	129.44816	35.28433	0
2022-6-30 1:20 AM	129.62432	35.71596	0
2022-7-1 12:24 AM	130.12144	36.08439	0
2022-7-2 2:30 AM	130.14379	36.28304	0
2022-7-3 10:37 AM	129.65725	36.85751	0
2022-7-4 12:06 AM	129.47956	37.19844	0
2022-7-5 3:36 AM	129.42369	37.50326	0
2022-7-6 1:44 AM	129.23244	37.65787	0
2022-7-7 1:38 AM	129.16317	37.69024	0
2022-7-8 12:32 AM	129.21124	37.66850	0
2022-7-9 1:50 AM	129.09605	37.71153	0
2022-7-10 2:17 AM	129.12025	37.82854	0
2022-7-11 12:46 AM	129.15692	37.86096	0
2022-7-12 12:40 AM	129.14541	37.80089	0
2022-7-13 12:25 AM	129.22716	37.61106	0
2022-7-14 12:06 AM	129.36828	37.64008	0
2022-7-15 12:01 AM	129.27824	37.84481	0
2022-7-16 1:55 AM	129.20733	38.13352	0
2022-7-17 12:43 AM	129.02558	38.08331	0
2022-7-18 1:13 AM	129.07167	37.88896	0
2022-7-19 2:26 AM	129.20942	38.04392	0
2022-7-20 2:10 AM	129.23849	38.28757	0
2022-7-21 1:12 AM	129.37408	38.44721	0
2022-7-22 12:42 AM	129.48966	38.60903	0
2022-7-23 12:21 AM	129.72848	38.71168	0
2022-7-24 1:30 AM	130.35649	38.64601	0
2022-7-25 1:12 AM	130.45511	38.40359	0
2022-7-26 1:09 AM	130.13571	38.30657	0
2022-7-27 2:34 AM	129.66324	38.46601	0
2022-7-28 1:58 AM	129.60064	38.73285	0
2022-7-29 12:47 AM	129.58935	38.83377	0
2022-7-30 12:25 AM	129.31867	38.83601	0
2022-7-31 12:06 AM	128.93847	38.65869	0
2022-8-1 12:01 AM	128.77095	38.36734	0
2022-8-2 1:22 AM	128.96761	38.01626	0
2022-8-3 2:50 AM	129.38049	37.98413	0
2022-8-4 2:39 AM	129.75268	38.13985	0
2022-8-5 12:53 AM	129.82439	38.34665	0
2022-8-6 12:36 AM	130.18220	38.60489	0
2022-8-7 12:31 AM	130.31152	38.56160	0
2022-8-8 1:51 AM	130.13301	38.50848	0
2022-8-9 1:58 AM	130.09757	38.48466	0
2022-8-10 1:25 AM	130.05037	38.48467	0
2022-8-11 2:07 AM	130.19630	38.47639	0
2022-8-12 1:47 AM	129.98919	38.31644	0
2022-8-13 2:26 AM	129.66755	38.37135	0
2022-8-14 1:05 AM	129.46457	38.16961	0
2022-8-15 12:33 AM	129.26036	38.11870	0
2022-8-16 1:56 AM	129.07694	38.14685	0
2022-8-17 12:50 AM	128.81601	38.22688	0
2022-8-18 1:32 AM	128.79021	38.25204	0
2022-8-19 1:27 AM	129.03125	38.38566	0
2022-8-20 2:21 AM	129.34134	38.33670	0
2022-8-21 12:18 AM	129.51981	38.31468	0
2022-8-22 12:55 AM	129.76835	38.39119	0
2022-8-23 12:41 AM	129.77241	38.32839	0
2022-8-24 1:47 AM	129.74317	38.18111	0
2022-8-25 2:18 AM	129.68545	38.17510	0
2022-8-26 1:56 AM	129.58910	38.24930	0
2022-8-27 1:21 AM	129.51216	38.37469	0
2022-8-28 1:07 AM	129.58374	38.50834	0
2022-8-29 1:03 AM	129.82310	38.56229	0
2022-8-30 12:44 AM	130.09472	38.58759	0
2022-8-31 12:44 AM	130.17219	38.40026	0
2022-9-1 12:11 AM	129.98603	38.25773	0
2022-9-2 2:00 AM	129.87472	38.13654	0
2022-9-3 12:50 AM	129.44646	38.27722	0
2022-9-4 1:35 AM	128.95705	38.52053	0
2022-9-5 1:50 AM	128.88778	38.62353	0
2022-9-6 1:03 AM	128.73692	38.62168	0
2022-9-7 1:09 AM	128.91572	38.50384	0
2022-9-8 12:49 AM	129.02682	38.37667	0
2022-9-9 12:05 AM	129.12348	38.39859	0
2022-9-10 1:53 AM	129.36353	38.38342	0
2022-9-11 12:31 AM	129.30767	38.26451	0
2022-9-12 12:02 AM	129.36267	38.10230	0
2022-9-13 12:09 AM	129.42079	38.21223	0
2022-9-14 2:04 AM	129.72432	38.24096	0
2022-9-15 1:06 AM	129.94286	38.33928	0
2022-9-16 12:45 AM	130.02180	38.17490	0
2022-9-17 12:05 AM	130.00130	38.21221	0
2022-9-18 12:41 AM	129.99834	38.31965	0
2022-9-19 2:01 AM	130.01075	38.40852	0
2022-9-20 12:28 AM	130.07166	38.14098	0
2022-9-21 2:06 AM	129.83834	37.85222	0
2022-9-22 9:11 AM	129.26901	37.77226	0
2022-9-23 1:26 AM	129.24609	37.69707	0
2022-9-24 1:55 AM	129.44465	37.43929	0
2022-9-25 12:53 AM	129.50685	37.27370	0
2022-9-26 2:01 AM	129.53568	37.26753	0
2022-9-27 12:54 AM	129.79882	37.27204	0
2022-9-28 12:25 AM	129.89727	37.29636	0
2022-9-29 1:27 AM	129.98864	37.40721	0
2022-9-30 1:17 AM	129.89576	37.56109	0
2022-10-1 8:17 AM	129.77709	37.53699	0
2022-10-2 1:40 AM	129.64322	37.59200	0
2022-10-3 12:31 AM	129.48583	37.76678	0
2022-10-4 12:42 AM	129.16312	37.92985	0
2022-10-5 8:48 AM	129.04417	37.76786	0
2022-10-6 1:54 AM	129.14508	37.69644	0
2022-10-7 12:47 AM	129.27963	37.40509	0
2022-10-8 1:14 AM	129.58460	36.94600	0
2022-10-9 1:06 AM	129.62221	36.65313	0
