# Supplementary material for: Habitat use of loggerhead (Caretta caretta) and green (Chelonia mydas) turtles at the northern limit of their distribution range of the Northwest Pacific Ocean
Source: PLoS One. 2024 Apr 4;19(4):e0290202. doi: 10.1371/journal.pone.0290202 (PMC10994308; doi:10.1371/journal.pone.0290202)
Supplement: S1 File — (ZIP) [file pone.0290202.s003.zip › LT_KOR0155.csv]

timestamp	location-long	location-lat	height-above-msl
2022-8-25 12:30 PM	126.412756	33.244914	0
2022-8-26 1:04 AM	126.52592	33.16785	0
2022-8-27 1:25 AM	126.83939	33.12767	0
2022-8-28 12:13 AM	127.06916	33.13022	0
2022-8-29 1:43 AM	127.22944	33.22735	0
2022-8-30 1:01 AM	127.30138	33.26527	0
2022-8-31 12:45 AM	127.33341	33.28591	0
2022-9-1 12:31 AM	127.38544	33.19799	0
2022-9-2 1:52 AM	127.48334	33.23954	0
2022-9-3 1:41 AM	127.43736	33.2687	0
2022-9-4 1:29 AM	127.18987	33.26949	0
2022-9-5 1:15 AM	126.98121	33.35761	0
2022-9-6 10:58 AM	126.80533	33.27831	0
2022-9-7 2:44 AM	126.8586	33.17511	0
2022-9-8 12:52 AM	126.74073	33.07109	0
2022-9-9 12:08 AM	126.68652	32.96804	0
2022-9-10 2:33 AM	126.43973	32.85063	0
2022-9-11 2:14 AM	126.27322	32.70908	0
2022-9-12 2:43 AM	125.8854	32.63353	0
2022-9-13 2:58 AM	125.61723	32.65675	0
2022-9-14 2:03 AM	125.39476	32.66667	0
2022-9-15 12:04 AM	125.28401	32.73897	0
2022-9-16 12:54 AM	125.36519	32.62166	0
2022-9-17 2:40 AM	125.38907	32.4652	0
2022-9-18 12:33 AM	125.2863	32.41302	0
2022-9-19 10:02 AM	124.90187	32.07893	0
2022-9-20 1:35 AM	124.74431	32.02454	0
2022-9-21 12:06 AM	124.65841	32.06909	0
2022-9-22 1:00 AM	124.72296	31.99101	0
2022-9-23 12:38 AM	124.65552	31.85052	0
2022-9-24 12:18 AM	124.52714	31.67618	0
2022-9-25 12:03 AM	124.47805	31.53198	0
2022-9-26 1:17 AM	124.37136	31.36348	0
2022-9-27 12:27 AM	124.36807	31.19766	0
